# Supplementary material for: Development of prognostic indicator based on NAD+ metabolism related genes in glioma
Source: Front Surg. 2023 Jan 26;10:1071259. doi: 10.3389/fsurg.2023.1071259 (PMC9909700; doi:10.3389/fsurg.2023.1071259)
Supplement: Data sheet 1 [file Datasheet1.csv]

Table S1 Highly expressed DEGs in glioma samples of TCGA database
	Symbol	Symbol	logFC	AveExpr	t	P.Value	adj.P.Val	B	Significant
MAPRE1	MAPRE1	MAPRE1	1.527539928	11.90652001	8.774873685	1.29E-17	2.95E-14	29.21814313	up
F2R	F2R	F2R	4.052944964	10.24875783	8.565169697	6.82E-17	1.27E-13	27.61499915	up
CTPS2	CTPS2	CTPS2	1.699005552	9.180844373	8.521378924	9.62E-17	1.65E-13	27.28416468	up
SRBD1	SRBD1	SRBD1	1.544408867	8.379868803	8.036999036	3.91E-15	4.46E-12	23.71710883	up
UHRF1	UHRF1	UHRF1	3.955720029	8.869265385	7.918417293	9.43E-15	9.22E-12	22.87007028	up
ABHD4	ABHD4	ABHD4	2.023260502	10.81368981	7.760388104	3.00E-14	2.56E-11	21.75756827	up
NME4	NME4	NME4	1.853559785	10.75729779	7.752100792	3.18E-14	2.61E-11	21.69974451	up
ANTXR1	ANTXR1	ANTXR1	2.277853745	12.02024972	7.715210612	4.16E-14	3.28E-11	21.44297634	up
FAM60A	FAM60A	FAM60A	3.475640746	8.70228547	7.691638315	4.93E-14	3.62E-11	21.27944372	up
CC2D2A	CC2D2A	CC2D2A	1.694450933	9.360682194	7.646727841	6.81E-14	4.51E-11	20.96904257	up
TSPAN6	TSPAN6	TSPAN6	2.51873561	10.1510359	7.448148955	2.79E-13	1.55E-10	19.61497523	up
CMTM3	CMTM3	CMTM3	2.622202037	10.03436538	7.263511291	1.01E-12	4.49E-10	18.38317766	up
CDK2AP1	CDK2AP1	CDK2AP1	1.637970359	12.7729839	7.230861231	1.26E-12	5.25E-10	18.16810722	up
MEX3A	MEX3A	MEX3A	3.90327099	9.576729915	7.172818188	1.87E-12	7.39E-10	17.78782367	up
2-Sep	2-Sep	2-Sep	1.356296485	13.87953625	7.169502538	1.91E-12	7.42E-10	17.76617989	up
PRKD1	PRKD1	PRKD1	1.773700158	9.211186966	7.071915602	3.71E-12	1.29E-09	17.1330176	up
PRRX1	PRRX1	PRRX1	2.76842373	10.63528561	7.03477683	4.75E-12	1.63E-09	16.89402237	up
VANGL2	VANGL2	VANGL2	2.397841349	11.19130271	6.995762787	6.17E-12	2.04E-09	16.64413214	up
MED20	MED20	MED20	1.480390961	8.797846866	6.972973605	7.18E-12	2.30E-09	16.4987214	up
USP3	USP3	USP3	1.744884175	8.651196225	6.956356092	8.02E-12	2.49E-09	16.39294959	up
IKBKB	IKBKB	IKBKB	1.256148451	9.996241524	6.934476143	9.27E-12	2.76E-09	16.25401603	up
MTHFD2	MTHFD2	MTHFD2	3.52532175	10.40483262	6.841402769	1.71E-11	4.56E-09	15.6672723	up
TCF3	TCF3	TCF3	1.93182693	10.81200748	6.833055921	1.81E-11	4.70E-09	15.61499042	up
ARL6IP6	ARL6IP6	ARL6IP6	1.475705983	9.029135256	6.777037421	2.60E-11	6.52E-09	15.26555095	up
NAA38	NAA38	NAA38	1.354232195	8.252466667	6.767590785	2.77E-11	6.84E-09	15.20687115	up
SPARC	SPARC	SPARC	3.213478321	16.1557703	6.762156115	2.87E-11	7.01E-09	15.17314497	up
RELA	RELA	RELA	1.066645093	10.89440791	6.759212718	2.92E-11	7.06E-09	15.15488889	up
RPLP0	RPLP0	RPLP0	2.228744562	13.87539031	6.714895438	3.89E-11	8.87E-09	14.88085711	up
SMAD5	SMAD5	SMAD5	1.344861564	10.51800278	6.710105412	4.01E-11	8.97E-09	14.85133299	up
STON1	STON1	STON1	3.6931934	9.241388604	6.631930396	6.62E-11	1.35E-08	14.37210172	up
PPP1R14B	PPP1R14B	PPP1R14B	2.206779598	9.865521795	6.630183698	6.70E-11	1.35E-08	14.36145039	up
ACTL6A	ACTL6A	ACTL6A	2.130555495	9.174640598	6.62941677	6.73E-11	1.35E-08	14.35677446	up
MKS1	MKS1	MKS1	1.207581062	8.251380057	6.625095283	6.92E-11	1.38E-08	14.33043541	up
DERA	DERA	DERA	1.607800373	9.290868803	6.611234824	7.55E-11	1.45E-08	14.24605916	up
STXBP4	STXBP4	STXBP4	1.736045739	7.059940741	6.555097245	1.08E-10	1.92E-08	13.90591028	up
HAUS4	HAUS4	HAUS4	1.501580387	9.31044537	6.547058268	1.13E-10	1.97E-08	13.85740977	up
APH1A	APH1A	APH1A	1.15119297	11.86589359	6.543086862	1.16E-10	2.01E-08	13.83346897	up
CCDC80	CCDC80	CCDC80	3.299189613	11.13621111	6.538190164	1.20E-10	2.05E-08	13.80396788	up
FKBP7	FKBP7	FKBP7	2.055439024	7.058299145	6.535041344	1.22E-10	2.08E-08	13.78500751	up
DPYSL3	DPYSL3	DPYSL3	2.107356499	14.02830684	6.512292668	1.41E-10	2.36E-08	13.64826771	up
RP2	RP2	RP2	1.970853615	8.806056197	6.509249014	1.44E-10	2.36E-08	13.63000458	up
GART	GART	GART	1.204992037	10.34880947	6.509152681	1.44E-10	2.36E-08	13.62942666	up
DLEU1	DLEU1	DLEU1	2.216687561	6.534459188	6.494739863	1.58E-10	2.43E-08	13.54304758	up
SEC11A	SEC11A	SEC11A	1.506067016	10.61296004	6.490207604	1.62E-10	2.47E-08	13.51591976	up
DECR1	DECR1	DECR1	1.229069053	10.320875	6.482107526	1.71E-10	2.54E-08	13.46747847	up
MKI67IP	MKI67IP	MKI67IP	1.031733759	9.836345228	6.47991764	1.73E-10	2.55E-08	13.45439137	up
NUBP1	NUBP1	NUBP1	1.134888063	8.489464815	6.453477829	2.04E-10	2.97E-08	13.29669173	up
DCAF13	DCAF13	DCAF13	1.361800316	9.496440883	6.443511745	2.17E-10	3.14E-08	13.23739736	up
C2orf68	C2orf68	C2orf68	1.363882511	9.529688248	6.410626086	2.66E-10	3.74E-08	13.04231625	up
SFT2D3	SFT2D3	SFT2D3	1.248510545	8.33651802	6.407915891	2.71E-10	3.75E-08	13.02627856	up
C1orf226	C1orf226	C1orf226	2.717086887	9.108554416	6.400370754	2.84E-10	3.88E-08	12.98166157	up
DYNLT1	DYNLT1	DYNLT1	2.183295423	10.08376489	6.395608572	2.92E-10	3.97E-08	12.95352515	up
TXNRD3IT1	TXNRD3IT1	TXNRD3IT1	1.512178938	7.034148433	6.347458358	3.93E-10	5.01E-08	12.67008349	up
CHST14	CHST14	CHST14	1.894217862	8.965426282	6.331572516	4.33E-10	5.43E-08	12.57698726	up
NES	NES	NES	3.094988034	13.37616396	6.323381661	4.56E-10	5.67E-08	12.52906721	up
PRRC1	PRRC1	PRRC1	1.130933788	9.764178704	6.316925561	4.74E-10	5.84E-08	12.49133513	up
GNB2L1	GNB2L1	GNB2L1	1.757065538	13.82151083	6.31598183	4.77E-10	5.84E-08	12.48582245	up
PRKD3	PRKD3	PRKD3	1.538091506	10.04859644	6.315478034	4.78E-10	5.84E-08	12.4828799	up
LIMA1	LIMA1	LIMA1	2.451614333	11.14703269	6.312824431	4.86E-10	5.87E-08	12.46738426	up
TCEA1	TCEA1	TCEA1	1.027904304	10.53208305	6.286919058	5.69E-10	6.68E-08	12.31641517	up
EZH2	EZH2	EZH2	3.678438106	8.038058405	6.28413216	5.79E-10	6.72E-08	12.30020687	up
PTTG1IP	PTTG1IP	PTTG1IP	1.626723874	13.17651752	6.267801089	6.39E-10	7.21E-08	12.20535578	up
DDX59	DDX59	DDX59	1.01804726	8.401476211	6.261020848	6.66E-10	7.37E-08	12.16604067	up
NTN1	NTN1	NTN1	2.699394476	10.86966802	6.260811096	6.67E-10	7.37E-08	12.16482503	up
PTBP1	PTBP1	PTBP1	1.659148867	11.39105157	6.256502539	6.85E-10	7.52E-08	12.1398624	up
DCAF12	DCAF12	DCAF12	1.332995868	10.2769416	6.244611462	7.36E-10	8.00E-08	12.07104819	up
METAP2	METAP2	METAP2	0.877735108	11.02282343	6.242741054	7.45E-10	8.04E-08	12.06023468	up
LOC374443	LOC374443	LOC374443	1.927756428	6.342585969	6.235070155	7.80E-10	8.34E-08	12.01591667	up
ABHD5	ABHD5	ABHD5	1.20008208	9.505654487	6.224971712	8.29E-10	8.77E-08	11.95764785	up
EIF4EBP1	EIF4EBP1	EIF4EBP1	2.724141119	8.719358405	6.219388355	8.57E-10	8.98E-08	11.92546764	up
TMEM218	TMEM218	TMEM218	1.680489455	8.563520157	6.202500742	9.49E-10	9.79E-08	11.82829125	up
CYP20A1	CYP20A1	CYP20A1	1.032118967	8.966307692	6.194447906	9.97E-10	1.01E-07	11.78203594	up
TCF12	TCF12	TCF12	2.693415265	12.6967114	6.18430206	1.06E-09	1.05E-07	11.7238349	up
RAB13	RAB13	RAB13	2.110987647	10.36693212	6.184055397	1.06E-09	1.05E-07	11.72242099	up
SKA2	SKA2	SKA2	1.209745466	10.49190905	6.17787205	1.10E-09	1.08E-07	11.68699369	up
PGGT1B	PGGT1B	PGGT1B	1.097071377	8.329457479	6.173316576	1.13E-09	1.10E-07	11.66091351	up
ADAMTS6	ADAMTS6	ADAMTS6	3.131957245	7.116949858	6.165797692	1.18E-09	1.14E-07	11.6179054	up
C14orf93	C14orf93	C14orf93	1.324023773	7.757133405	6.157702885	1.24E-09	1.19E-07	11.57165542	up
NUP160	NUP160	NUP160	1.501611506	9.822856268	6.154837985	1.26E-09	1.19E-07	11.55529973	up
ZNF501	ZNF501	ZNF501	1.497420359	7.552434972	6.154478983	1.27E-09	1.19E-07	11.55325068	up
BTG1	BTG1	BTG1	1.563720459	10.97800285	6.150605618	1.30E-09	1.21E-07	11.53114966	up
BAZ1A	BAZ1A	BAZ1A	1.980475552	8.904289601	6.140842278	1.37E-09	1.28E-07	11.47549634	up
MSI1	MSI1	MSI1	1.787104075	9.449055413	6.132542278	1.44E-09	1.33E-07	11.42824667	up
JAM2	JAM2	JAM2	1.761017059	10.0790542	6.122008504	1.54E-09	1.38E-07	11.36836315	up
CLNS1A	CLNS1A	CLNS1A	1.156537905	11.22654046	6.116052586	1.59E-09	1.43E-07	11.33454514	up
NCBP2	NCBP2	NCBP2	0.952351535	11.2861084	6.114116624	1.61E-09	1.44E-07	11.323559	up
IDH1	IDH1	IDH1	1.925035366	10.82842429	6.102642484	1.73E-09	1.51E-07	11.2585099	up
ABCB7	ABCB7	ABCB7	1.157404261	8.650400641	6.099534152	1.76E-09	1.53E-07	11.24090704	up
RAVER1	RAVER1	RAVER1	1.368967331	10.67407685	6.098659233	1.77E-09	1.53E-07	11.23595371	up
DARS	DARS	DARS	1.247198709	11.26741553	6.096746963	1.79E-09	1.54E-07	11.22512968	up
MCCC2	MCCC2	MCCC2	1.095155854	10.3925156	6.094689672	1.81E-09	1.55E-07	11.21348818	up
LYAR	LYAR	LYAR	1.277390703	7.767632479	6.088911706	1.87E-09	1.59E-07	11.18081153	up
STK17B	STK17B	STK17B	2.505086671	9.381864174	6.086227847	1.90E-09	1.61E-07	11.16564271	up
MIF4GD	MIF4GD	MIF4GD	1.371832841	9.086441952	6.056868882	2.26E-09	1.87E-07	11.00010178	up
MFRP	MFRP	MFRP	2.74359944	10.20217813	6.040005224	2.50E-09	2.00E-07	10.90534091	up
PPP4R1	PPP4R1	PPP4R1	1.0240801	10.45904608	6.039712016	2.50E-09	2.00E-07	10.9036954	up
TCF7L1	TCF7L1	TCF7L1	2.285133372	9.289077493	6.025536766	2.72E-09	2.15E-07	10.8242285	up
PTK7	PTK7	PTK7	2.029402783	9.581228348	6.017621759	2.85E-09	2.22E-07	10.77992977	up
TTC31	TTC31	TTC31	1.299198766	8.498925214	6.000852241	3.15E-09	2.41E-07	10.68624716	up
NEDD1	NEDD1	NEDD1	1.815623372	8.365871581	5.995375857	3.25E-09	2.46E-07	10.6557044	up
SOX2	SOX2	SOX2	2.333690818	12.88366909	5.990397102	3.34E-09	2.52E-07	10.62795879	up
CPNE3	CPNE3	CPNE3	1.322539684	11.25263989	5.987852264	3.40E-09	2.54E-07	10.61378493	up
ZNF22	ZNF22	ZNF22	1.443196743	10.04217756	5.974872572	3.66E-09	2.69E-07	10.54157694	up
NXT2	NXT2	NXT2	1.778156011	8.612971083	5.971008836	3.75E-09	2.74E-07	10.52010966	up
TXNIP	TXNIP	TXNIP	1.974794218	12.54836873	5.961433565	3.96E-09	2.87E-07	10.46696247	up
GATAD2A	GATAD2A	GATAD2A	1.017745968	10.61457707	5.958866489	4.02E-09	2.90E-07	10.45272707	up
UBXN2A	UBXN2A	UBXN2A	1.0333534	8.188133333	5.95846691	4.03E-09	2.90E-07	10.45051175	up
E2F5	E2F5	E2F5	1.839124663	8.227205484	5.954016626	4.14E-09	2.96E-07	10.42584785	up
TIMP4	TIMP4	TIMP4	3.913636241	10.29028134	5.940235618	4.48E-09	3.18E-07	10.34957757	up
POFUT1	POFUT1	POFUT1	1.355706585	10.62573056	5.937814562	4.54E-09	3.22E-07	10.33619482	up
POLA1	POLA1	POLA1	1.394435667	8.902423789	5.933877748	4.65E-09	3.26E-07	10.314444	up
FAM125A	FAM125A	FAM125A	1.484245323	9.199353775	5.923708681	4.93E-09	3.42E-07	10.25832032	up
LIX1L	LIX1L	LIX1L	1.416898192	10.25478632	5.904388589	5.51E-09	3.74E-07	10.15193097	up
PYCR1	PYCR1	PYCR1	1.853231291	9.774451638	5.871622059	6.66E-09	4.41E-07	9.972214305	up
RCN1	RCN1	RCN1	1.445181263	11.16836795	5.862244069	7.03E-09	4.61E-07	9.920944639	up
CNTLN	CNTLN	CNTLN	1.741155395	7.598574003	5.861433997	7.06E-09	4.62E-07	9.916519437	up
SF3B14	SF3B14	SF3B14	1.118520746	9.940474074	5.85881223	7.17E-09	4.67E-07	9.90220123	up
TRIM4	TRIM4	TRIM4	1.472914232	9.76736339	5.836958948	8.13E-09	5.21E-07	9.783079791	up
TP53INP1	TP53INP1	TP53INP1	1.7706999	9.296348077	5.836109338	8.17E-09	5.22E-07	9.778456735	up
NONO	NONO	NONO	1.116297762	12.71692692	5.834866837	8.22E-09	5.24E-07	9.7716969	up
TNIP2	TNIP2	TNIP2	1.600475882	9.149556481	5.806719266	9.66E-09	6.02E-07	9.61890912	up
EEF1A1	EEF1A1	EEF1A1	1.643623085	15.88319637	5.806313234	9.68E-09	6.02E-07	9.616710037	up
USP39	USP39	USP39	0.861243386	10.06478917	5.795717138	1.03E-08	6.35E-07	9.559370446	up
FAM35A	FAM35A	FAM35A	1.104306887	8.683041453	5.791350486	1.05E-08	6.48E-07	9.535768415	up
ARHGEF6	ARHGEF6	ARHGEF6	1.855971234	11.66685207	5.790374899	1.06E-08	6.50E-07	9.530497508	up
SHMT2	SHMT2	SHMT2	1.770352339	10.82030299	5.789046825	1.07E-08	6.53E-07	9.523323481	up
KCTD5	KCTD5	KCTD5	1.031335409	10.20264972	5.785375717	1.09E-08	6.60E-07	9.503500542	up
DDR1	DDR1	DDR1	1.729576499	14.21749758	5.781567627	1.11E-08	6.71E-07	9.482949989	up
NUDT5	NUDT5	NUDT5	1.393046686	8.846804701	5.763868049	1.23E-08	7.28E-07	9.387594404	up
HEY1	HEY1	HEY1	2.126374032	11.66182892	5.746728212	1.36E-08	7.89E-07	9.295507267	up
FLJ40852	FLJ40852	FLJ40852	2.137964935	6.077757265	5.745699712	1.37E-08	7.89E-07	9.289989366	up
CENPQ	CENPQ	CENPQ	1.369559613	7.739304915	5.742811101	1.39E-08	8.00E-07	9.274496768	up
C7orf49	C7orf49	C7orf49	1.279417489	9.047884829	5.730472759	1.49E-08	8.46E-07	9.208401723	up
CRLS1	CRLS1	CRLS1	1.273505696	10.15847514	5.705256819	1.71E-08	9.43E-07	9.073724675	up
RYK	RYK	RYK	1.069745868	9.439366595	5.702835872	1.74E-08	9.54E-07	9.060822926	up
LBR	LBR	LBR	1.358248709	9.820674573	5.695945417	1.81E-08	9.78E-07	9.024129452	up
SOX4	SOX4	SOX4	3.358507776	11.64862678	5.663090022	2.17E-08	1.15E-06	8.849721001	up
DDX52	DDX52	DDX52	0.990062755	8.886191026	5.660262097	2.20E-08	1.16E-06	8.834752268	up
APOM	APOM	APOM	1.796678838	6.30798198	5.658768969	2.22E-08	1.17E-06	8.826851608	up
PCTP	PCTP	PCTP	1.551950014	8.181116239	5.654895959	2.27E-08	1.19E-06	8.806367012	up
BCHE	BCHE	BCHE	2.510225481	10.43276638	5.653252226	2.29E-08	1.20E-06	8.797677066	up
MAPK7	MAPK7	MAPK7	1.153697145	9.190799929	5.641847121	2.44E-08	1.25E-06	8.737444911	up
LARP7	LARP7	LARP7	0.925558336	9.78168604	5.635944159	2.52E-08	1.29E-06	8.706313957	up
MUTED	MUTED	MUTED	1.15954769	7.804368803	5.632983169	2.57E-08	1.30E-06	8.690709518	up
G3BP1	G3BP1	G3BP1	0.967108006	10.79667977	5.626664587	2.66E-08	1.34E-06	8.657435537	up
ATP6V0E1	ATP6V0E1	ATP6V0E1	1.578465265	11.22020264	5.622356633	2.72E-08	1.36E-06	8.634769143	up
OSGEPL1	OSGEPL1	OSGEPL1	1.042163615	7.952120798	5.614835134	2.84E-08	1.41E-06	8.595232554	up
SLC12A4	SLC12A4	SLC12A4	1.558609613	11.0298084	5.600046357	3.08E-08	1.50E-06	8.517636454	up
CBX8	CBX8	CBX8	1.283980172	7.157495014	5.598813599	3.10E-08	1.50E-06	8.511176655	up
TP53	TP53	TP53	2.135504562	10.12295442	5.592736888	3.20E-08	1.54E-06	8.479352922	up
MPZL1	MPZL1	MPZL1	1.475371923	11.15562358	5.591566321	3.23E-08	1.54E-06	8.473226285	up
DISP1	DISP1	DISP1	1.578344763	8.163302991	5.581676164	3.41E-08	1.61E-06	8.421508867	up
GORAB	GORAB	GORAB	1.246629225	8.1872901	5.578092418	3.47E-08	1.63E-06	8.40278944	up
SDCCAG3	SDCCAG3	SDCCAG3	1.290221707	9.390692094	5.567326548	3.69E-08	1.71E-06	8.346620766	up
CHCHD8	CHCHD8	CHCHD8	1.274333386	9.738296937	5.564723297	3.74E-08	1.73E-06	8.333053722	up
GTF3C2	GTF3C2	GTF3C2	0.800680072	10.22129722	5.56218049	3.79E-08	1.75E-06	8.319807289	up
STK33	STK33	STK33	2.134908895	8.105102991	5.55960252	3.85E-08	1.76E-06	8.306383322	up
BCDIN3D	BCDIN3D	BCDIN3D	1.027084491	7.644349074	5.555187753	3.94E-08	1.79E-06	8.283408018	up
RPS15A	RPS15A	RPS15A	1.776662037	12.37268775	5.546964975	4.12E-08	1.86E-06	8.240659549	up
TTC23	TTC23	TTC23	1.223023673	8.464212678	5.543139212	4.21E-08	1.88E-06	8.220789947	up
GNA13	GNA13	GNA13	1.174240416	11.25771688	5.541280583	4.25E-08	1.90E-06	8.211141438	up
HMG20B	HMG20B	HMG20B	1.584415093	9.962970085	5.538773939	4.31E-08	1.92E-06	8.19813364	up
RNF114	RNF114	RNF114	0.791379426	10.78636282	5.538333581	4.32E-08	1.92E-06	8.195849031	up
AGPAT5	AGPAT5	AGPAT5	1.122894605	11.33247678	5.526032385	4.62E-08	2.02E-06	8.132096729	up
FBXO8	FBXO8	FBXO8	1.179849311	8.889985826	5.524852536	4.65E-08	2.03E-06	8.125988842	up
SMO	SMO	SMO	2.221960689	9.561234758	5.524474447	4.66E-08	2.03E-06	8.12403179	up
KCTD3	KCTD3	KCTD3	1.070565323	11.10920021	5.519069957	4.80E-08	2.07E-06	8.096070633	up
FAM86A	FAM86A	FAM86A	1.077626112	8.408450712	5.516159673	4.88E-08	2.10E-06	8.081024093	up
TRIOBP	TRIOBP	TRIOBP	1.097820832	9.795641595	5.513061465	4.96E-08	2.12E-06	8.065013946	up
LRP5	LRP5	LRP5	1.712556069	9.803018376	5.512827464	4.97E-08	2.12E-06	8.063805067	up
RBMS2	RBMS2	RBMS2	1.072081865	9.207565954	5.500736928	5.30E-08	2.25E-06	8.001407756	up
PLEKHG2	PLEKHG2	PLEKHG2	2.254462339	9.277904915	5.500261214	5.32E-08	2.25E-06	7.998955239	up
PABPC1	PABPC1	PABPC1	1.699770029	13.3405834	5.499783554	5.33E-08	2.25E-06	7.99649288	up
MORC4	MORC4	MORC4	1.465166585	8.300250926	5.495835292	5.45E-08	2.29E-06	7.976146925	up
VSIG10	VSIG10	VSIG10	1.344237733	8.47756339	5.493609298	5.51E-08	2.31E-06	7.964681957	up
TMX1	TMX1	TMX1	1.387445438	10.10490335	5.491446177	5.58E-08	2.32E-06	7.953544893	up
TMEM133	TMEM133	TMEM133	1.709597905	7.359901282	5.470092982	6.26E-08	2.54E-06	7.843821175	up
MDFI	MDFI	MDFI	3.778607217	9.45625406	5.466821237	6.37E-08	2.58E-06	7.827043862	up
VEZF1	VEZF1	VEZF1	1.012100961	10.82553226	5.454486403	6.81E-08	2.73E-06	7.763874288	up
FBXW8	FBXW8	FBXW8	1.271981076	8.886741382	5.443859489	7.22E-08	2.85E-06	7.709556267	up
ATP6V1B1	ATP6V1B1	ATP6V1B1	3.388767575	5.399931054	5.441268178	7.32E-08	2.88E-06	7.696325868	up
SNX5	SNX5	SNX5	0.934497504	11.10726154	5.43899104	7.41E-08	2.91E-06	7.6847043	up
LRRC37B2	LRRC37B2	LRRC37B2	0.880911105	9.540116809	5.436320026	7.52E-08	2.95E-06	7.671078237	up
RGL2	RGL2	RGL2	1.108338996	10.51290484	5.43616557	7.52E-08	2.95E-06	7.670290474	up
YIF1A	YIF1A	YIF1A	1.220479613	10.20716674	5.424302443	8.02E-08	3.11E-06	7.609847024	up
UBTD2	UBTD2	UBTD2	1.107688207	9.388358689	5.423744598	8.04E-08	3.11E-06	7.607007744	up
POLR3GL	POLR3GL	POLR3GL	0.928384849	9.505252422	5.422262091	8.11E-08	3.13E-06	7.599463497	up
PSKH1	PSKH1	PSKH1	1.034192267	9.980046225	5.416745287	8.35E-08	3.21E-06	7.571405969	up
PRIM2	PRIM2	PRIM2	1.537146313	6.662957977	5.410623879	8.63E-08	3.27E-06	7.540304201	up
RPL30	RPL30	RPL30	1.535989756	13.15476966	5.408664436	8.72E-08	3.30E-06	7.53035545	up
ZNF193	ZNF193	ZNF193	1.127165222	7.59045698	5.406463262	8.82E-08	3.33E-06	7.51918329	up
NEDD4	NEDD4	NEDD4	2.113089713	8.153199217	5.401265862	9.07E-08	3.39E-06	7.492820219	up
RAF1	RAF1	RAF1	0.735939627	11.24423789	5.394342877	9.41E-08	3.46E-06	7.457740524	up
ZC3HAV1	ZC3HAV1	ZC3HAV1	1.456060143	9.914229345	5.394078724	9.43E-08	3.46E-06	7.456402845	up
GMNN	GMNN	GMNN	1.984241492	8.844948718	5.391891714	9.54E-08	3.49E-06	7.445330058	up
MAML2	MAML2	MAML2	2.660328494	9.796000285	5.391252815	9.57E-08	3.50E-06	7.442096104	up
TMCO1	TMCO1	TMCO1	0.964468967	10.97273953	5.384421138	9.93E-08	3.60E-06	7.407537792	up
CCDC50	CCDC50	CCDC50	1.129169082	11.05482657	5.380722868	1.01E-07	3.66E-06	7.388846742	up
SGPL1	SGPL1	SGPL1	1.041467791	10.66054993	5.379043347	1.02E-07	3.69E-06	7.380362344	up
SNX33	SNX33	SNX33	1.179077991	8.9217	5.375842166	1.04E-07	3.73E-06	7.364197748	up
TPRKB	TPRKB	TPRKB	1.193862095	8.116218803	5.365667269	1.10E-07	3.90E-06	7.312877595	up
STK38	STK38	STK38	1.418470416	9.14952735	5.360922677	1.12E-07	3.98E-06	7.288977372	up
CPXM1	CPXM1	CPXM1	3.701201865	9.654940028	5.359365478	1.13E-07	3.99E-06	7.281137433	up
SPATA5	SPATA5	SPATA5	1.107784333	7.285154131	5.358635997	1.14E-07	4.00E-06	7.277465481	up
VCAN	VCAN	VCAN	2.425093831	12.75242108	5.356565708	1.15E-07	4.03E-06	7.267046869	up
SNCAIP	SNCAIP	SNCAIP	2.655604864	9.250770299	5.355620749	1.16E-07	4.04E-06	7.262292645	up
LMAN2L	LMAN2L	LMAN2L	1.077712209	9.329756197	5.354659184	1.16E-07	4.05E-06	7.257455666	up
HAT1	HAT1	HAT1	1.106227676	9.559728561	5.353575007	1.17E-07	4.06E-06	7.252002871	up
LOC282997	LOC282997	LOC282997	1.893958565	6.005708832	5.353031048	1.17E-07	4.06E-06	7.249267446	up
CBX3	CBX3	CBX3	1.168051019	11.60895157	5.351943687	1.18E-07	4.07E-06	7.243800165	up
SOX11	SOX11	SOX11	3.311489254	9.725523148	5.342719533	1.24E-07	4.21E-06	7.197461962	up
IL17RD	IL17RD	IL17RD	1.915185595	10.25386467	5.341702848	1.25E-07	4.22E-06	7.192359072	up
TANC1	TANC1	TANC1	1.501419139	10.27130527	5.341048625	1.25E-07	4.23E-06	7.189075901	up
NUP35	NUP35	NUP35	1.171268407	8.01038604	5.339750021	1.26E-07	4.24E-06	7.18256005	up
SSR2	SSR2	SSR2	1.391730933	11.56373832	5.339091073	1.26E-07	4.25E-06	7.179254286	up
KCTD11	KCTD11	KCTD11	1.11676891	8.792874715	5.335637858	1.29E-07	4.32E-06	7.161936557	up
C11orf67	C11orf67	C11orf67	1.397619412	7.753524858	5.33412803	1.30E-07	4.34E-06	7.154368071	up
KARS	KARS	KARS	0.765926456	11.13015114	5.327162115	1.35E-07	4.48E-06	7.119474773	up
KRCC1	KRCC1	KRCC1	1.103418494	9.453539387	5.319031197	1.40E-07	4.63E-06	7.078798889	up
YBX1	YBX1	YBX1	1.668846628	12.59546026	5.318669729	1.41E-07	4.63E-06	7.076991929	up
TTC27	TTC27	TTC27	0.955017403	8.045175285	5.297089576	1.58E-07	5.11E-06	6.969318827	up
RAB31	RAB31	RAB31	1.758732697	13.06618611	5.291525844	1.62E-07	5.22E-06	6.941624249	up
IRX3	IRX3	IRX3	4.123378565	5.710929772	5.290996391	1.63E-07	5.22E-06	6.93899019	up
B4GALT4	B4GALT4	B4GALT4	1.123221349	8.966081197	5.290048432	1.64E-07	5.23E-06	6.934274644	up
ETAA1	ETAA1	ETAA1	0.883557303	8.10804416	5.285219321	1.68E-07	5.32E-06	6.910264706	up
FAM116A	FAM116A	FAM116A	0.826692339	8.936924217	5.28176598	1.71E-07	5.41E-06	6.893107376	up
ARHGAP42	ARHGAP42	ARHGAP42	2.029990818	7.829032194	5.281335451	1.71E-07	5.41E-06	6.890969089	up
VAX2	VAX2	VAX2	3.355292511	6.900854416	5.281030179	1.72E-07	5.41E-06	6.889453011	up
RUVBL1	RUVBL1	RUVBL1	1.123580287	9.919597578	5.280210906	1.72E-07	5.42E-06	6.885384631	up
HMGN1	HMGN1	HMGN1	1.21277023	10.88453226	5.278707995	1.74E-07	5.43E-06	6.87792293	up
TMEM99	TMEM99	TMEM99	1.330293572	7.543658547	5.274755015	1.77E-07	5.50E-06	6.858306392	up
NRM	NRM	NRM	2.338618178	7.942101353	5.271417014	1.80E-07	5.57E-06	6.841752222	up
UST	UST	UST	2.333092296	10.34233483	5.269276496	1.82E-07	5.63E-06	6.831141818	up
ANP32B	ANP32B	ANP32B	1.228276887	11.03120848	5.268622349	1.83E-07	5.63E-06	6.827900052	up
PARP4	PARP4	PARP4	1.302329484	9.897753632	5.262727977	1.89E-07	5.77E-06	6.798705933	up
TEAD1	TEAD1	TEAD1	1.55383439	11.04470719	5.261772942	1.90E-07	5.78E-06	6.793978593	up
RPL23	RPL23	RPL23	1.584570057	12.73904395	5.254434443	1.97E-07	5.97E-06	6.757680089	up
MAVS	MAVS	MAVS	0.952264132	11.37298162	5.251838131	2.00E-07	6.04E-06	6.744849109	up
STK36	STK36	STK36	1.483366671	9.373141382	5.251400229	2.00E-07	6.04E-06	6.742685571	up
C17orf65	C17orf65	C17orf65	1.23127076	7.087441026	5.245958433	2.06E-07	6.18E-06	6.715813259	up
MED11	MED11	MED11	0.997009756	8.126008547	5.24543182	2.07E-07	6.18E-06	6.713214137	up
SMARCC1	SMARCC1	SMARCC1	1.340377532	10.65951068	5.244899338	2.07E-07	6.18E-06	6.710586292	up
SRGAP1	SRGAP1	SRGAP1	1.634841865	9.710857692	5.242468515	2.10E-07	6.20E-06	6.698593107	up
DBR1	DBR1	DBR1	0.829774978	8.5464849	5.239866389	2.13E-07	6.26E-06	6.685760432	up
HSD17B10	HSD17B10	HSD17B10	1.289166385	10.38052429	5.234844252	2.18E-07	6.40E-06	6.661009827	up
PKMYT1	PKMYT1	PKMYT1	3.843691664	6.623694943	5.228394915	2.26E-07	6.56E-06	6.62925768	up
YES1	YES1	YES1	1.420746973	10.27380769	5.224489588	2.31E-07	6.67E-06	6.610048071	up
SF3B4	SF3B4	SF3B4	0.831680057	10.45515641	5.221195384	2.35E-07	6.76E-06	6.593854772	up
SEC61A1	SEC61A1	SEC61A1	1.217534362	12.60516246	5.215961786	2.41E-07	6.89E-06	6.568147406	up
SETDB1	SETDB1	SETDB1	0.952507188	9.912342949	5.21443457	2.43E-07	6.94E-06	6.560650229	up
ZNF300	ZNF300	ZNF300	2.197247475	8.216277564	5.213687203	2.44E-07	6.95E-06	6.556982106	up
HS1BP3	HS1BP3	HS1BP3	1.017733013	9.335204202	5.21359773	2.44E-07	6.95E-06	6.556542998	up
C6orf145	C6orf145	C6orf145	1.617017389	9.923340171	5.213016546	2.45E-07	6.96E-06	6.553690896	up
CARD8	CARD8	CARD8	1.355720732	9.300264601	5.210253032	2.48E-07	7.02E-06	6.54013323	up
LPL	LPL	LPL	3.556050631	11.49180264	5.208548392	2.50E-07	7.05E-06	6.531773658	up
ZNRD1	ZNRD1	ZNRD1	1.418919541	8.036753276	5.202917592	2.58E-07	7.22E-06	6.504178129	up
NT5DC2	NT5DC2	NT5DC2	1.942459641	10.14866446	5.202264965	2.59E-07	7.24E-06	6.500981506	up
CDCA7	CDCA7	CDCA7	3.134467331	7.553002066	5.201393132	2.60E-07	7.25E-06	6.496711772	up
CAPN2	CAPN2	CAPN2	1.04292109	11.87189288	5.197551381	2.65E-07	7.34E-06	6.477904965	up
ARMCX6	ARMCX6	ARMCX6	1.031610344	8.041382692	5.192267416	2.72E-07	7.51E-06	6.452058963	up
TOP2A	TOP2A	TOP2A	5.597788666	8.869118376	5.191662734	2.73E-07	7.51E-06	6.449102767	up
GALNT1	GALNT1	GALNT1	1.100623845	10.65182464	5.191644392	2.73E-07	7.51E-06	6.449013103	up
UMPS	UMPS	UMPS	1.007140143	8.635626781	5.190776729	2.75E-07	7.53E-06	6.444771803	up
REPIN1	REPIN1	REPIN1	1.158197575	11.5317683	5.190736752	2.75E-07	7.53E-06	6.444576408	up
ZNF480	ZNF480	ZNF480	1.315660057	8.067909259	5.186307673	2.81E-07	7.66E-06	6.422936613	up
RND2	RND2	RND2	2.47659472	12.21719516	5.18383851	2.85E-07	7.75E-06	6.410880078	up
INTS9	INTS9	INTS9	0.917023357	8.583851852	5.183260659	2.85E-07	7.76E-06	6.408059292	up
DDX31	DDX31	DDX31	0.922884304	8.078731054	5.182574284	2.86E-07	7.78E-06	6.404709119	up
DZIP1L	DZIP1L	DZIP1L	1.82725307	5.960918447	5.182224465	2.87E-07	7.78E-06	6.403001819	up
FANCE	FANCE	FANCE	1.305160502	7.411004487	5.179565505	2.91E-07	7.85E-06	6.390028208	up
RBMX	RBMX	RBMX	0.911388881	11.65919751	5.177960228	2.93E-07	7.89E-06	6.382198715	up
CPSF3	CPSF3	CPSF3	0.938757461	9.443371154	5.175945637	2.96E-07	7.97E-06	6.372376029	up
INTS12	INTS12	INTS12	1.000183974	8.931120157	5.168781525	3.08E-07	8.22E-06	6.337474081	up
MNS1	MNS1	MNS1	1.90439099	6.992666952	5.158064823	3.25E-07	8.62E-06	6.28534819	up
CCDC58	CCDC58	CCDC58	1.06799056	6.955023789	5.157929952	3.25E-07	8.62E-06	6.284692818	up
NUP205	NUP205	NUP205	1.302314319	10.18479858	5.157154568	3.27E-07	8.64E-06	6.280925333	up
PDSS1	PDSS1	PDSS1	1.273607188	6.717055912	5.155873472	3.29E-07	8.69E-06	6.274701816	up
C14orf64	C14orf64	C14orf64	2.159400545	5.576880199	5.154749146	3.31E-07	8.73E-06	6.269241058	up
KIFC1	KIFC1	KIFC1	4.250033601	7.142002707	5.152495068	3.35E-07	8.81E-06	6.258296508	up
RPS2	RPS2	RPS2	1.563420316	12.52420484	5.152425072	3.35E-07	8.81E-06	6.257956716	up
DVL2	DVL2	DVL2	1.003396571	9.805569872	5.146205119	3.46E-07	9.08E-06	6.227779435	up
EIF3E	EIF3E	EIF3E	1.421594605	11.67824929	5.144124458	3.49E-07	9.14E-06	6.217692244	up
UIMC1	UIMC1	UIMC1	0.803436973	8.714254487	5.141356822	3.54E-07	9.25E-06	6.204280399	up
MRPS14	MRPS14	MRPS14	0.841632912	8.874418376	5.139085736	3.58E-07	9.34E-06	6.19327981	up
GABPA	GABPA	GABPA	0.910366227	9.542502137	5.13881511	3.59E-07	9.34E-06	6.19196926	up
MYC	MYC	MYC	2.452477948	9.868970157	5.133475561	3.69E-07	9.49E-06	6.166124761	up
PATL1	PATL1	PATL1	1.077825007	9.951508191	5.131494887	3.73E-07	9.57E-06	6.156544222	up
C22orf13	C22orf13	C22orf13	0.855605753	10.3103317	5.129997635	3.75E-07	9.63E-06	6.149304273	up
UNC119B	UNC119B	UNC119B	1.052380287	10.8146047	5.129165534	3.77E-07	9.66E-06	6.145281499	up
CLEC2D	CLEC2D	CLEC2D	1.393419684	8.303835043	5.128677205	3.78E-07	9.66E-06	6.142920967	up
SCAMP2	SCAMP2	SCAMP2	0.983663257	10.72773711	5.125971108	3.83E-07	9.76E-06	6.129843735	up
ZC3H10	ZC3H10	ZC3H10	0.901919584	7.741995655	5.125646953	3.84E-07	9.77E-06	6.128277686	up
C1orf131	C1orf131	C1orf131	0.92029023	7.919215456	5.125181879	3.85E-07	9.78E-06	6.126030989	up
MAPKAPK2	MAPKAPK2	MAPKAPK2	1.097692554	10.80329423	5.122893077	3.89E-07	9.85E-06	6.114976905	up
TROVE2	TROVE2	TROVE2	0.790033214	10.6226062	5.117918437	3.99E-07	1.00E-05	6.090966972	up
C8orf41	C8orf41	C8orf41	0.946474275	7.992873006	5.116548596	4.02E-07	1.01E-05	6.084359274	up
EEF1G	EEF1G	EEF1G	1.565967274	13.56359366	5.116340204	4.03E-07	1.01E-05	6.083354194	up
LY6G5C	LY6G5C	LY6G5C	1.548338006	6.090589957	5.116057655	4.03E-07	1.01E-05	6.08199152	up
GNAI3	GNAI3	GNAI3	1.45345056	10.72617835	5.115870683	4.04E-07	1.01E-05	6.081089831	up
SYTL4	SYTL4	SYTL4	2.897130603	10.00015577	5.112604411	4.10E-07	1.02E-05	6.06534287	up
RPL39	RPL39	RPL39	2.108876987	7.762176496	5.109572098	4.17E-07	1.03E-05	6.050732185	up
FLJ10357	FLJ10357	FLJ10357	1.166773515	11.15754316	5.10296824	4.31E-07	1.06E-05	6.018940408	up
DFNA5	DFNA5	DFNA5	1.334688651	10.21206232	5.099815228	4.38E-07	1.07E-05	6.003774865	up
ZNF3	ZNF3	ZNF3	1.071446169	9.724474786	5.09776928	4.43E-07	1.08E-05	5.99393879	up
DHX40	DHX40	DHX40	1.095168996	10.62934865	5.097589977	4.43E-07	1.08E-05	5.993076945	up
DBI	DBI	DBI	1.779501836	12.87668732	5.096507679	4.45E-07	1.08E-05	5.987875356	up
GSC	GSC	GSC	3.896216241	4.177605413	5.096086368	4.46E-07	1.08E-05	5.985850782	up
AIMP1	AIMP1	AIMP1	0.774842941	9.871184117	5.094817632	4.49E-07	1.09E-05	5.979754927	up
CORO1B	CORO1B	CORO1B	0.90551307	10.43938355	5.094018949	4.51E-07	1.09E-05	5.975918241	up
ELP4	ELP4	ELP4	1.013449484	8.445511182	5.093630002	4.52E-07	1.09E-05	5.97405003	up
PBK	PBK	PBK	5.139032841	6.764210043	5.091018145	4.58E-07	1.10E-05	5.961508064	up
SRI	SRI	SRI	1.320404419	12.82405983	5.082416352	4.79E-07	1.15E-05	5.920244978	up
ZNF502	ZNF502	ZNF502	1.146752898	7.742225142	5.073070256	5.02E-07	1.20E-05	5.875484795	up
ABCA1	ABCA1	ABCA1	2.08342	11.02296083	5.071561329	5.06E-07	1.21E-05	5.86826543	up
TSPAN11	TSPAN11	TSPAN11	2.491460057	10.42523462	5.056775062	5.45E-07	1.29E-05	5.797626887	up
SMARCE1	SMARCE1	SMARCE1	0.934226413	10.93759238	5.056071157	5.47E-07	1.29E-05	5.794268886	up
C9orf46	C9orf46	C9orf46	1.338962468	7.978205698	5.044816425	5.79E-07	1.35E-05	5.740636802	up
RPL29	RPL29	RPL29	1.489538694	12.51226944	5.044451808	5.80E-07	1.35E-05	5.738901151	up
ATAD2	ATAD2	ATAD2	1.712271133	8.96703547	5.037534963	6.01E-07	1.39E-05	5.705997616	up
PRKAB1	PRKAB1	PRKAB1	0.72063693	9.783284188	5.035877798	6.06E-07	1.40E-05	5.698120683	up
GPR161	GPR161	GPR161	1.561766815	7.79488312	5.035087942	6.08E-07	1.40E-05	5.694367144	up
TGFB1I1	TGFB1I1	TGFB1I1	2.484960373	8.209721225	5.029845843	6.24E-07	1.44E-05	5.669469569	up
INTS8	INTS8	INTS8	0.902273644	8.723807194	5.026147169	6.36E-07	1.45E-05	5.651917051	up
NKIRAS2	NKIRAS2	NKIRAS2	1.210784505	9.808360684	5.021365752	6.51E-07	1.47E-05	5.62924401	up
ALKBH2	ALKBH2	ALKBH2	1.266741894	8.774619516	5.018064106	6.62E-07	1.50E-05	5.61359961	up
ANKFN1	ANKFN1	ANKFN1	2.842357948	6.006993234	5.012498612	6.81E-07	1.53E-05	5.587249919	up
CTDSP1	CTDSP1	CTDSP1	1.092358006	10.85563768	5.00818942	6.96E-07	1.56E-05	5.566866818	up
ARHGAP31	ARHGAP31	ARHGAP31	1.827593917	11.02249687	5.007443671	6.99E-07	1.56E-05	5.563340968	up
BEST3	BEST3	BEST3	3.774690803	8.596185541	5.005418256	7.06E-07	1.57E-05	5.553767417	up
BMP1	BMP1	BMP1	1.685413687	9.371789316	5.004977157	7.07E-07	1.58E-05	5.551682947	up
PL-5283	PL-5283	PL-5283	1.359266571	10.52208519	5.003968482	7.11E-07	1.58E-05	5.546916964	up
LDLRAD3	LDLRAD3	LDLRAD3	1.871897131	10.03686453	5.00246165	7.16E-07	1.59E-05	5.539798856	up
KIAA1949	KIAA1949	KIAA1949	1.492327461	10.51177835	5.000383208	7.24E-07	1.60E-05	5.529983796	up
NSMAF	NSMAF	NSMAF	0.931240803	9.321088034	4.993372641	7.50E-07	1.65E-05	5.496905643	up
FLVCR2	FLVCR2	FLVCR2	2.300148436	7.720385613	4.983420347	7.88E-07	1.72E-05	5.450021568	up
EPB41L5	EPB41L5	EPB41L5	1.185302999	10.03414067	4.980173584	8.01E-07	1.75E-05	5.434745272	up
MKI67	MKI67	MKI67	4.500027934	8.302916453	4.973833093	8.26E-07	1.80E-05	5.404939422	up
SP1	SP1	SP1	0.951987044	10.36144651	4.971457935	8.36E-07	1.81E-05	5.393783194	up
TMEM150A	TMEM150A	TMEM150A	1.194256399	8.351070299	4.969285332	8.45E-07	1.83E-05	5.383582724	up
DNMBP	DNMBP	DNMBP	1.556509971	9.088623718	4.966174998	8.59E-07	1.84E-05	5.368986777	up
RIT1	RIT1	RIT1	1.148002195	9.280485541	4.965669393	8.61E-07	1.85E-05	5.366614913	up
QARS	QARS	QARS	0.844496944	10.94352201	4.959295556	8.88E-07	1.90E-05	5.336733644	up
NOC3L	NOC3L	NOC3L	0.90823439	8.312805484	4.958911239	8.90E-07	1.90E-05	5.334933064	up
SSRP1	SSRP1	SSRP1	0.786284749	11.83232443	4.956207012	9.02E-07	1.92E-05	5.32226705	up
ORAI3	ORAI3	ORAI3	1.08437363	8.595990171	4.954541476	9.10E-07	1.93E-05	5.314469239	up
EIF4A3	EIF4A3	EIF4A3	0.857877834	10.51426759	4.946940252	9.45E-07	2.00E-05	5.278912316	up
NCRNA00188	NCRNA00188	NCRNA00188	1.592367116	12.44308547	4.944454342	9.56E-07	2.01E-05	5.267294786	up
ANKHD1-EIF4EBP3	ANKHD1-EIF4EBP3	ANKHD1-EIF4EBP3	1.566550603	8.452632835	4.943781943	9.60E-07	2.01E-05	5.264153364	up
LOC222699	LOC222699	LOC222699	2.232634878	5.18075292	4.94334042	9.62E-07	2.02E-05	5.2620908	up
MCM7	MCM7	MCM7	1.676769684	11.22356688	4.94248968	9.66E-07	2.02E-05	5.258117075	up
CWF19L2	CWF19L2	CWF19L2	1.00654934	8.445960185	4.939527422	9.80E-07	2.05E-05	5.244285622	up
PHLDA1	PHLDA1	PHLDA1	2.314746528	12.41151973	4.936014229	9.97E-07	2.07E-05	5.227891735	up
NVL	NVL	NVL	0.898743042	8.641441738	4.933347649	1.01E-06	2.10E-05	5.215455717	up
IGSF5	IGSF5	IGSF5	2.185547073	5.111000499	4.932633726	1.01E-06	2.10E-05	5.212127283	up
C12orf11	C12orf11	C12orf11	0.959327016	8.763754202	4.931922307	1.02E-06	2.10E-05	5.208810975	up
APPL2	APPL2	APPL2	1.060082783	10.78373234	4.931075056	1.02E-06	2.11E-05	5.204862059	up
STAG2	STAG2	STAG2	1.057457346	11.3889656	4.927945734	1.04E-06	2.13E-05	5.190282214	up
DHRSX	DHRSX	DHRSX	1.562181205	8.582054558	4.917650788	1.09E-06	2.22E-05	5.142377798	up
GLIS2	GLIS2	GLIS2	1.521088651	9.970734687	4.915514419	1.10E-06	2.23E-05	5.132448549	up
KIF15	KIF15	KIF15	3.070310861	7.00188255	4.915326306	1.10E-06	2.23E-05	5.131574444	up
SAAL1	SAAL1	SAAL1	1.117489512	7.557510185	4.912888056	1.12E-06	2.25E-05	5.120247447	up
C20orf72	C20orf72	C20orf72	1.254117633	8.211865171	4.901613353	1.18E-06	2.36E-05	5.067938449	up
FAM109A	FAM109A	FAM109A	1.242840301	8.568968162	4.900898671	1.19E-06	2.36E-05	5.064626453	up
C20orf4	C20orf4	C20orf4	0.740359541	9.885686325	4.900888836	1.19E-06	2.36E-05	5.064580881	up
UBE2C	UBE2C	UBE2C	5.194696212	6.726016952	4.894633811	1.22E-06	2.44E-05	5.035612996	up
ZC3HC1	ZC3HC1	ZC3HC1	1.003942152	8.994451567	4.892282643	1.24E-06	2.46E-05	5.02473333	up
PPP1CC	PPP1CC	PPP1CC	0.836305093	11.4165485	4.888960196	1.26E-06	2.49E-05	5.009367537	up
FAM114A2	FAM114A2	FAM114A2	0.941903486	8.585654772	4.886606366	1.27E-06	2.51E-05	4.998487333	up
RPS13	RPS13	RPS13	1.419208953	12.32998063	4.881858966	1.30E-06	2.56E-05	4.9765581	up
FANCC	FANCC	FANCC	1.82058297	7.521775855	4.88061771	1.31E-06	2.57E-05	4.970827758	up
AAAS	AAAS	AAAS	0.912842812	9.564021083	4.879243926	1.32E-06	2.58E-05	4.964487179	up
PDLIM2	PDLIM2	PDLIM2	1.062399584	9.236852635	4.872665124	1.36E-06	2.65E-05	4.934146362	up
LGTN	LGTN	LGTN	0.899685624	9.310137607	4.872057938	1.37E-06	2.65E-05	4.931348	up
SMAD1	SMAD1	SMAD1	1.126493544	10.29297009	4.87199918	1.37E-06	2.65E-05	4.93107722	up
C10orf25	C10orf25	C10orf25	1.386573788	6.676457906	4.870631337	1.38E-06	2.67E-05	4.924774455	up
COG4	COG4	COG4	0.737708981	10.78407464	4.865031374	1.41E-06	2.73E-05	4.898988098	up
NAGLU	NAGLU	NAGLU	1.200832453	9.614219516	4.864439286	1.42E-06	2.74E-05	4.896263308	up
ZNF19	ZNF19	ZNF19	1.088572712	6.194979345	4.862466899	1.43E-06	2.76E-05	4.887188608	up
ZEB1	ZEB1	ZEB1	1.815848666	11.94385527	4.855434267	1.48E-06	2.84E-05	4.85486032	up
C1orf94	C1orf94	C1orf94	2.657178178	6.141732407	4.853317718	1.50E-06	2.87E-05	4.845139313	up
SPSB4	SPSB4	SPSB4	2.507159699	7.617722436	4.852550111	1.50E-06	2.87E-05	4.841614782	up
VAT1	VAT1	VAT1	1.26785495	11.74512464	4.851266009	1.51E-06	2.88E-05	4.835719885	up
CBLB	CBLB	CBLB	1.581742597	8.110956624	4.851043591	1.51E-06	2.88E-05	4.834698981	up
CCDC111	CCDC111	CCDC111	1.05764868	7.74017557	4.85073408	1.52E-06	2.88E-05	4.833278396	up
TSPAN12	TSPAN12	TSPAN12	2.487084161	9.145389886	4.84758532	1.54E-06	2.91E-05	4.8188311	up
KIAA0174	KIAA0174	KIAA0174	0.563054089	11.56274373	4.843251335	1.57E-06	2.96E-05	4.798960014	up
CDKAL1	CDKAL1	CDKAL1	0.971802195	8.127140527	4.841747614	1.58E-06	2.98E-05	4.792069415	up
PRPF40A	PRPF40A	PRPF40A	0.765815065	10.65596054	4.841533768	1.59E-06	2.98E-05	4.791089658	up
SLC35A4	SLC35A4	SLC35A4	0.866589225	10.76899694	4.841081652	1.59E-06	2.98E-05	4.789018371	up
PRPF38A	PRPF38A	PRPF38A	0.99521495	10.07366652	4.83338969	1.65E-06	3.08E-05	4.753806768	up
C2orf44	C2orf44	C2orf44	0.913227948	8.258383476	4.82935309	1.68E-06	3.14E-05	4.735349293	up
PIGF	PIGF	PIGF	1.001909268	8.465793162	4.818062484	1.78E-06	3.30E-05	4.683799149	up
NDC80	NDC80	NDC80	4.608957604	5.869330271	4.815741126	1.80E-06	3.33E-05	4.67321437	up
PTPRZ1	PTPRZ1	PTPRZ1	2.337707819	14.88375748	4.814093331	1.81E-06	3.35E-05	4.665703757	up
C17orf95	C17orf95	C17orf95	0.964444376	8.357335114	4.813075842	1.82E-06	3.36E-05	4.661067259	up
ADAMTS12	ADAMTS12	ADAMTS12	3.150578737	4.597998718	4.809904509	1.85E-06	3.41E-05	4.646622	up
KIF7	KIF7	KIF7	1.428366499	8.515292949	4.809544796	1.85E-06	3.41E-05	4.644984089	up
EIF3D	EIF3D	EIF3D	0.925394261	11.48220313	4.80867845	1.86E-06	3.42E-05	4.641039753	up
PLEKHH3	PLEKHH3	PLEKHH3	1.207106514	8.931488889	4.805399055	1.89E-06	3.46E-05	4.626115194	up
ZNF559	ZNF559	ZNF559	1.212515897	8.737039744	4.794917441	1.99E-06	3.60E-05	4.578477096	up
ST7	ST7	ST7	1.003588824	9.556860755	4.794102162	2.00E-06	3.61E-05	4.574775795	up
GINS3	GINS3	GINS3	1.775232152	7.832908048	4.792154446	2.02E-06	3.63E-05	4.565935704	up
C6orf129	C6orf129	C6orf129	1.574280143	8.787187322	4.78979169	2.04E-06	3.65E-05	4.555216381	up
HADHA	HADHA	HADHA	0.80812977	12.13797386	4.787565583	2.06E-06	3.68E-05	4.545121527	up
TEX261	TEX261	TEX261	0.88080571	11.11529217	4.78423406	2.09E-06	3.74E-05	4.530022081	up
AIMP2	AIMP2	AIMP2	0.997457389	9.110952991	4.784201121	2.09E-06	3.74E-05	4.529872842	up
POLR1B	POLR1B	POLR1B	0.988686155	9.222544231	4.78270634	2.11E-06	3.76E-05	4.523101289	up
ZCCHC8	ZCCHC8	ZCCHC8	0.86969406	8.446419658	4.777130088	2.17E-06	3.84E-05	4.497857613	up
ZNF20	ZNF20	ZNF20	1.293461851	6.86396916	4.774001422	2.20E-06	3.88E-05	4.483706216	up
ASCC2	ASCC2	ASCC2	0.899098565	9.953294729	4.772157937	2.22E-06	3.91E-05	4.475371939	up
LPCAT3	LPCAT3	LPCAT3	1.211945108	9.34459302	4.770463054	2.24E-06	3.94E-05	4.467712136	up
EIF5B	EIF5B	EIF5B	1.113320029	11.4665104	4.769784199	2.24E-06	3.94E-05	4.464644851	up
RAB9A	RAB9A	RAB9A	1.030649684	9.207268875	4.769708047	2.25E-06	3.94E-05	4.464300798	up
DPH5	DPH5	DPH5	1.095071062	8.84183141	4.761258495	2.34E-06	4.07E-05	4.426157787	up
ANGPTL2	ANGPTL2	ANGPTL2	2.574307704	11.52571218	4.761039343	2.34E-06	4.07E-05	4.425169336	up
HYAL2	HYAL2	HYAL2	1.549371047	10.01867564	4.757683897	2.38E-06	4.12E-05	4.410040373	up
ID4	ID4	ID4	2.432577001	12.26259095	4.756834507	2.39E-06	4.12E-05	4.406212247	up
BTN3A3	BTN3A3	BTN3A3	1.670332353	8.947135399	4.7509655	2.46E-06	4.23E-05	4.379778623	up
ETV1	ETV1	ETV1	2.675703415	12.1054057	4.749082997	2.48E-06	4.25E-05	4.371306424	up
SS18	SS18	SS18	0.790935595	10.55452215	4.746493717	2.51E-06	4.30E-05	4.359658511	up
CDK2	CDK2	CDK2	2.392639326	8.261117735	4.745954332	2.52E-06	4.31E-05	4.35723283	up
RSU1	RSU1	RSU1	1.069283056	10.25774708	4.743608758	2.54E-06	4.35E-05	4.346687491	up
RPL19	RPL19	RPL19	1.158857475	13.6439235	4.743163758	2.55E-06	4.36E-05	4.344687391	up
NMB	NMB	NMB	3.500824935	10.40965028	4.742081473	2.56E-06	4.37E-05	4.339823673	up
THADA	THADA	THADA	0.757360129	9.241185826	4.738758889	2.60E-06	4.44E-05	4.324898703	up
MOBKL2A	MOBKL2A	MOBKL2A	0.899587231	10.06837991	4.737413078	2.62E-06	4.46E-05	4.318856141	up
RBM4B	RBM4B	RBM4B	0.934451119	9.143155484	4.734583404	2.66E-06	4.50E-05	4.306156416	up
CTSO	CTSO	CTSO	1.49759878	10.35223212	4.734040909	2.66E-06	4.51E-05	4.303722484	up
PECI	PECI	PECI	1.106270086	10.32859067	4.733942811	2.66E-06	4.51E-05	4.303282387	up
CYP2U1	CYP2U1	CYP2U1	1.224858321	9.637034259	4.733880318	2.67E-06	4.51E-05	4.303002031	up
C15orf39	C15orf39	C15orf39	1.55302571	9.016804274	4.731363759	2.70E-06	4.56E-05	4.291715124	up
PCBD2	PCBD2	PCBD2	0.925761191	8.36246745	4.726478723	2.76E-06	4.65E-05	4.269821513	up
CCDC15	CCDC15	CCDC15	1.734715581	5.708280057	4.726221942	2.76E-06	4.65E-05	4.268671267	up
DKC1	DKC1	DKC1	0.811683615	9.967562393	4.721083744	2.83E-06	4.75E-05	4.245667079	up
ARHGAP17	ARHGAP17	ARHGAP17	0.827024648	9.67499416	4.720923328	2.84E-06	4.75E-05	4.24494926	up
ZNF621	ZNF621	ZNF621	1.077258522	10.03476574	4.720792176	2.84E-06	4.75E-05	4.244362405	up
POLD2	POLD2	POLD2	1.058250416	11.18849302	4.720498705	2.84E-06	4.75E-05	4.243049291	up
FGF11	FGF11	FGF11	1.875564075	9.625325356	4.719863528	2.85E-06	4.76E-05	4.240207501	up
LAPTM4A	LAPTM4A	LAPTM4A	1.157763343	12.06421717	4.718013753	2.88E-06	4.80E-05	4.231933634	up
GLIPR2	GLIPR2	GLIPR2	1.723996055	10.33231688	4.716647443	2.89E-06	4.83E-05	4.225824209	up
ABCC4	ABCC4	ABCC4	1.479882066	8.563241595	4.71568842	2.91E-06	4.84E-05	4.221536949	up
C8orf31	C8orf31	C8orf31	1.519329283	5.408627849	4.715597828	2.91E-06	4.84E-05	4.221132001	up
GNAI2	GNAI2	GNAI2	0.90304924	13.21375726	4.714109729	2.93E-06	4.87E-05	4.214481277	up
RPSAP58	RPSAP58	RPSAP58	1.513151478	12.82613405	4.712250628	2.96E-06	4.90E-05	4.206175198	up
C11orf57	C11orf57	C11orf57	0.650440861	10.02386809	4.710054257	2.99E-06	4.94E-05	4.19636623	up
THG1L	THG1L	THG1L	1.077127948	6.683516097	4.7099638	2.99E-06	4.94E-05	4.19596234	up
PHF19	PHF19	PHF19	1.434753902	10.22927486	4.709338694	3.00E-06	4.95E-05	4.193171456	up
SNRPG	SNRPG	SNRPG	1.255360617	9.153619302	4.707727865	3.02E-06	4.98E-05	4.185981261	up
ID3	ID3	ID3	2.77170604	11.77438454	4.706586141	3.04E-06	5.01E-05	4.180886385	up
CBX2	CBX2	CBX2	2.63108538	7.187165456	4.700923842	3.12E-06	5.13E-05	4.155635834	up
PTPN12	PTPN12	PTPN12	1.110455983	10.43978675	4.700899402	3.12E-06	5.13E-05	4.155526906	up
PEX12	PEX12	PEX12	0.931106542	9.007094729	4.700035164	3.13E-06	5.14E-05	4.151675436	up
PAK2	PAK2	PAK2	0.797600617	11.3050797	4.697084889	3.18E-06	5.21E-05	4.138532548	up
SNHG1	SNHG1	SNHG1	1.75584924	9.938083191	4.69294056	3.24E-06	5.29E-05	4.120083464	up
PUS3	PUS3	PUS3	0.937922253	7.745361895	4.689653909	3.29E-06	5.36E-05	4.105463314	up
CTNND1	CTNND1	CTNND1	0.927573085	12.01014644	4.689460471	3.29E-06	5.37E-05	4.104603134	up
LSM2	LSM2	LSM2	1.366261449	9.437690242	4.688026906	3.32E-06	5.39E-05	4.098229401	up
KDELC1	KDELC1	KDELC1	1.769307231	6.664185328	4.687103778	3.33E-06	5.41E-05	4.094126074	up
SH3BGRL	SH3BGRL	SH3BGRL	0.824075567	11.68404608	4.684612443	3.37E-06	5.46E-05	4.08305581	up
RBBP8	RBBP8	RBBP8	1.753940818	8.716848362	4.680907542	3.43E-06	5.54E-05	4.066603268	up
ERLIN2	ERLIN2	ERLIN2	0.897679957	10.77134623	4.675404359	3.52E-06	5.68E-05	4.042187542	up
CDYL	CDYL	CDYL	0.950011191	9.491144729	4.672647194	3.57E-06	5.75E-05	4.029965083	up
KATNA1	KATNA1	KATNA1	0.901779154	7.872696225	4.670363795	3.60E-06	5.80E-05	4.019847941	up
MCM3	MCM3	MCM3	1.254104491	10.26373212	4.666971808	3.66E-06	5.87E-05	4.004827499	up
PLCB3	PLCB3	PLCB3	1.28321076	9.331971083	4.666471257	3.67E-06	5.88E-05	4.002611821	up
PHC1	PHC1	PHC1	1.16745825	10.23294302	4.661990018	3.75E-06	5.99E-05	3.982785637	up
SNRPF	SNRPF	SNRPF	1.002217245	9.114118946	4.65748696	3.83E-06	6.08E-05	3.962880927	up
COG2	COG2	COG2	0.854984821	9.649035185	4.654840939	3.88E-06	6.14E-05	3.951193238	up
BANF1	BANF1	BANF1	1.016794319	11.24303219	4.653090526	3.91E-06	6.17E-05	3.943464945	up
MCM5	MCM5	MCM5	1.532301765	9.579747934	4.651817592	3.93E-06	6.20E-05	3.937846498	up
HES6	HES6	HES6	3.049404634	11.85604523	4.649380409	3.98E-06	6.24E-05	3.927093337	up
BAT1	BAT1	BAT1	0.797401062	12.30030157	4.648785748	3.99E-06	6.25E-05	3.924470419	up
MARCKS	MARCKS	MARCKS	1.490259354	13.73918497	4.646366988	4.04E-06	6.31E-05	3.913805058	up
APEX1	APEX1	APEX1	0.872119254	11.60294758	4.645183376	4.06E-06	6.33E-05	3.908587899	up
BNIP2	BNIP2	BNIP2	0.869579154	8.92572557	4.644977277	4.06E-06	6.33E-05	3.907679576	up
PRCP	PRCP	PRCP	1.540417618	11.77870598	4.644121824	4.08E-06	6.35E-05	3.903909818	up
LMNB1	LMNB1	LMNB1	2.512588867	8.933272934	4.643317737	4.09E-06	6.37E-05	3.900367013	up
CCDC102B	CCDC102B	CCDC102B	1.314457202	7.396434972	4.639790709	4.16E-06	6.45E-05	3.884833735	up
NUDT1	NUDT1	NUDT1	1.5322	8.302386895	4.638559042	4.19E-06	6.48E-05	3.879412001	up
APOC1	APOC1	APOC1	2.519348221	10.74872415	4.63685533	4.22E-06	6.52E-05	3.871914573	up
BTN3A1	BTN3A1	BTN3A1	1.469845409	9.174676425	4.634066978	4.28E-06	6.58E-05	3.859649617	up
SNRNP200	SNRNP200	SNRNP200	1.012060803	12.81881239	4.633099882	4.29E-06	6.60E-05	3.855397327	up
BTF3	BTF3	BTF3	0.907684491	12.3859995	4.628720227	4.38E-06	6.73E-05	3.836150564	up
EFTUD1	EFTUD1	EFTUD1	0.758396098	8.771854416	4.625328501	4.45E-06	6.80E-05	3.821257084	up
C20orf199	C20orf199	C20orf199	1.524455366	10.40057742	4.624852372	4.46E-06	6.80E-05	3.819167169	up
LOC653566	LOC653566	LOC653566	0.718900244	10.83601987	4.622111512	4.52E-06	6.87E-05	3.807140377	up
NUSAP1	NUSAP1	NUSAP1	3.823107575	8.056537464	4.622093933	4.52E-06	6.87E-05	3.807063265	up
QSER1	QSER1	QSER1	1.202915638	10.14024786	4.617666119	4.62E-06	6.99E-05	3.787648402	up
JUB	JUB	JUB	2.295227188	6.852179416	4.61526765	4.67E-06	7.06E-05	3.777139013	up
IMPDH2	IMPDH2	IMPDH2	1.346375796	11.39474623	4.61314829	4.72E-06	7.12E-05	3.767856871	up
RPS3	RPS3	RPS3	1.501899225	13.55392194	4.611845367	4.74E-06	7.15E-05	3.762152457	up
CREB3L4	CREB3L4	CREB3L4	1.752470846	7.31294886	4.607905561	4.83E-06	7.24E-05	3.744912543	up
CLN3	CLN3	CLN3	0.829566112	9.363217521	4.60770782	4.84E-06	7.24E-05	3.744047629	up
MEX3C	MEX3C	MEX3C	1.139982253	10.19862272	4.607036149	4.85E-06	7.26E-05	3.741110014	up
HMGN4	HMGN4	HMGN4	0.926019412	10.25778383	4.605445468	4.89E-06	7.30E-05	3.734154623	up
NCAPG	NCAPG	NCAPG	4.461787819	6.577528704	4.600489717	5.00E-06	7.45E-05	3.712499654	up
DSCC1	DSCC1	DSCC1	1.502099555	6.77418084	4.600440532	5.00E-06	7.45E-05	3.712284843	up
RRM2	RRM2	RRM2	4.954788867	7.377978348	4.59798368	5.06E-06	7.52E-05	3.701557459	up
MASP1	MASP1	MASP1	2.85450835	10.81451709	4.596778416	5.09E-06	7.55E-05	3.696296868	up
ZNF434	ZNF434	ZNF434	0.637770301	8.753727778	4.596404868	5.10E-06	7.56E-05	3.694666715	up
LOC220930	LOC220930	LOC220930	1.360556169	6.745165598	4.593957316	5.16E-06	7.63E-05	3.683988743	up
KIF14	KIF14	KIF14	3.691247303	5.474696368	4.593705172	5.16E-06	7.64E-05	3.682889013	up
HAUS8	HAUS8	HAUS8	1.649827317	6.65045641	4.592956013	5.18E-06	7.65E-05	3.679621883	up
LOC401397	LOC401397	LOC401397	1.223342123	9.51914886	4.591227384	5.22E-06	7.70E-05	3.672085133	up
ZNF561	ZNF561	ZNF561	0.915028494	8.923531197	4.590800848	5.23E-06	7.71E-05	3.670225864	up
ATPBD4	ATPBD4	ATPBD4	1.202008336	7.095567023	4.589106867	5.27E-06	7.75E-05	3.662843414	up
WDR76	WDR76	WDR76	2.175540201	7.1576849	4.588772907	5.28E-06	7.75E-05	3.6613883	up
NUP37	NUP37	NUP37	1.402474275	7.455725142	4.588201895	5.30E-06	7.77E-05	3.658900552	up
TCTN3	TCTN3	TCTN3	0.785101951	9.567130057	4.587491571	5.31E-06	7.79E-05	3.65580626	up
MTCP1NB	MTCP1NB	MTCP1NB	1.068569426	8.408338533	4.587055686	5.32E-06	7.80E-05	3.653907694	up
AP3M1	AP3M1	AP3M1	0.815041234	10.2558161	4.584309408	5.39E-06	7.87E-05	3.641949754	up
DIABLO	DIABLO	DIABLO	0.898544806	10.21580491	4.569770367	5.77E-06	8.30E-05	3.578755575	up
HIBADH	HIBADH	HIBADH	1.156738666	9.794099786	4.567315148	5.84E-06	8.38E-05	3.568102564	up
ARAF	ARAF	ARAF	0.925015179	9.656086752	4.563243751	5.95E-06	8.52E-05	3.550448948	up
SYNE2	SYNE2	SYNE2	1.789086112	10.48228333	4.559664838	6.05E-06	8.65E-05	3.534942984	up
MAP1D	MAP1D	MAP1D	1.06100241	6.776605413	4.558341638	6.08E-06	8.70E-05	3.529212997	up
PPIL3	PPIL3	PPIL3	1.118926141	8.516396581	4.557638118	6.10E-06	8.72E-05	3.526167114	up
UBE2E1	UBE2E1	UBE2E1	0.974452095	11.13663155	4.557260097	6.11E-06	8.73E-05	3.524530659	up
HDGF	HDGF	HDGF	0.787581693	12.09605214	4.551557688	6.28E-06	8.90E-05	3.499860368	up
RBMX2	RBMX2	RBMX2	0.767035251	8.625012037	4.548856787	6.36E-06	8.98E-05	3.488185626	up
KIF4A	KIF4A	KIF4A	3.771146815	6.782346795	4.545513485	6.45E-06	9.10E-05	3.47374312	up
ALG8	ALG8	ALG8	0.865416385	9.05479245	4.543562691	6.51E-06	9.18E-05	3.465320632	up
POLR2J	POLR2J	POLR2J	1.208350402	10.40380392	4.54108849	6.59E-06	9.26E-05	3.454643251	up
HNMT	HNMT	HNMT	1.652339067	10.29523027	4.540095786	6.62E-06	9.29E-05	3.450360789	up
VPS25	VPS25	VPS25	0.926418996	9.56310057	4.539902023	6.62E-06	9.29E-05	3.449525013	up
POLG2	POLG2	POLG2	1.01733056	6.760184615	4.538178629	6.68E-06	9.34E-05	3.442092791	up
TMEM45A	TMEM45A	TMEM45A	2.560623142	7.434445085	4.538135523	6.68E-06	9.34E-05	3.441906929	up
NUP43	NUP43	NUP43	0.877889828	9.221757051	4.533445111	6.82E-06	9.48E-05	3.421692938	up
BUB1	BUB1	BUB1	4.021080588	6.531180413	4.533424316	6.82E-06	9.48E-05	3.421603364	up
STX10	STX10	STX10	0.96041594	8.62739537	4.532027275	6.87E-06	9.54E-05	3.415586449	up
PRR14	PRR14	PRR14	0.954244275	9.822167664	4.531672235	6.88E-06	9.54E-05	3.414057609	up
XRN2	XRN2	XRN2	1.038453515	10.42555712	4.531616384	6.88E-06	9.54E-05	3.413817117	up
RPS4X	RPS4X	RPS4X	1.243791449	13.80851254	4.52976968	6.94E-06	9.61E-05	3.405866908	up
NCK1	NCK1	NCK1	0.931939727	8.84578198	4.528198826	6.99E-06	9.68E-05	3.399106661	up
PPM1G	PPM1G	PPM1G	0.720134046	11.21326489	4.523769445	7.13E-06	9.85E-05	3.380056491	up
XRCC4	XRCC4	XRCC4	0.905723171	6.822872151	4.520867172	7.23E-06	9.94E-05	3.367583729	up
TP53I3	TP53I3	TP53I3	1.975957647	7.978343875	4.518881197	7.30E-06	0.000100072	3.359053179	up
NID1	NID1	NID1	2.387473845	10.14290905	4.518109259	7.32E-06	0.000100266	3.355738354	up
C10orf119	C10orf119	C10orf119	0.738968393	9.984345085	4.517570738	7.34E-06	0.00010038	3.353426175	up
DRAM2	DRAM2	DRAM2	1.207373974	9.228194444	4.511546323	7.54E-06	0.000102644	3.3275776	up
ZSWIM4	ZSWIM4	ZSWIM4	1.327564103	8.469668519	4.511402102	7.55E-06	0.000102644	3.326959197	up
CSTF2	CSTF2	CSTF2	0.781949684	8.386340242	4.509737929	7.61E-06	0.000103088	3.319824781	up
DNASE2	DNASE2	DNASE2	1.106808623	10.25204537	4.508918671	7.64E-06	0.000103408	3.316313482	up
PDLIM5	PDLIM5	PDLIM5	1.699770473	11.60610385	4.508716975	7.64E-06	0.000103435	3.315449116	up
DCPS	DCPS	DCPS	0.983747719	7.976660969	4.508520579	7.65E-06	0.00010346	3.314607493	up
PECR	PECR	PECR	1.010329627	7.503333547	4.50440611	7.80E-06	0.000105219	3.296983633	up
POLR1E	POLR1E	POLR1E	0.940776255	8.91597557	4.504152155	7.80E-06	0.000105272	3.295896345	up
DAB2	DAB2	DAB2	1.806244275	9.524699288	4.503796547	7.82E-06	0.000105305	3.294373931	up
FAM64A	FAM64A	FAM64A	4.551956341	6.643175	4.501079409	7.91E-06	0.000106367	3.282745176	up
RBM4	RBM4	RBM4	0.736281865	11.14665769	4.497065501	8.06E-06	0.000107818	3.265578636	up
HNRNPF	HNRNPF	HNRNPF	0.887034591	10.98473668	4.496083745	8.10E-06	0.000108023	3.261382094	up
RPL5	RPL5	RPL5	1.307132396	13.44268234	4.495809775	8.11E-06	0.000108077	3.260211156	up
ZFAND3	ZFAND3	ZFAND3	0.678502224	11.45896959	4.493142853	8.21E-06	0.000109269	3.248816338	up
EXOSC8	EXOSC8	EXOSC8	1.177710402	8.448822151	4.492703214	8.22E-06	0.000109417	3.246938529	up
PCGF2	PCGF2	PCGF2	1.649474132	10.00216574	4.490547709	8.30E-06	0.000110356	3.237734323	up
CEP78	CEP78	CEP78	1.019597102	8.280395014	4.490083367	8.32E-06	0.000110437	3.235752086	up
C15orf44	C15orf44	C15orf44	0.708827403	9.587478775	4.490040123	8.32E-06	0.000110437	3.235567493	up
KIAA0114	KIAA0114	KIAA0114	1.474784964	9.970320798	4.487460005	8.42E-06	0.000111561	3.224556803	up
ILF2	ILF2	ILF2	0.893253601	11.7636114	4.487286777	8.43E-06	0.000111577	3.223817764	up
ENAH	ENAH	ENAH	1.233857016	12.02754886	4.486251334	8.47E-06	0.000111961	3.219400833	up
TCF19	TCF19	TCF19	2.16203835	7.873299217	4.485773479	8.49E-06	0.000112133	3.217362753	up
3-Mar	3-Mar	3-Mar	1.641714878	8.387961752	4.484291307	8.55E-06	0.000112603	3.211042503	up
SORBS3	SORBS3	SORBS3	1.084557403	11.28315264	4.483680736	8.57E-06	0.000112844	3.208439487	up
C16orf48	C16orf48	C16orf48	1.322654032	8.583453419	4.481192911	8.67E-06	0.000113912	3.197836741	up
COX4NB	COX4NB	COX4NB	0.77	9.34871567	4.479937713	8.72E-06	0.000114418	3.192489374	up
ZNF69	ZNF69	ZNF69	1.472669268	5.608140171	4.478269421	8.78E-06	0.000115217	3.185384344	up
TRIM5	TRIM5	TRIM5	2.136323085	7.787387108	4.477457053	8.82E-06	0.00011557	3.181925481	up
INPPL1	INPPL1	INPPL1	1.10448109	11.33295442	4.476416999	8.86E-06	0.000116044	3.17749805	up
GALK1	GALK1	GALK1	1.392823415	8.74234302	4.474704719	8.93E-06	0.000116803	3.170211116	up
RPS20	RPS20	RPS20	1.229239139	13.09104387	4.474069985	8.95E-06	0.000116993	3.167510556	up
FAM57A	FAM57A	FAM57A	1.219507575	8.856281624	4.473927661	8.96E-06	0.000116993	3.166905068	up
HAS2AS	HAS2AS	HAS2AS	2.159183644	4.162804843	4.471764584	9.05E-06	0.000117775	3.157704949	up
MYBL2	MYBL2	MYBL2	5.122909871	6.761681909	4.471763887	9.05E-06	0.000117775	3.157701986	up
RPS3A	RPS3A	RPS3A	1.434330043	11.78799402	4.471407241	9.06E-06	0.000117892	3.156185485	up
TWF1	TWF1	TWF1	1.002541636	10.69104103	4.46996618	9.12E-06	0.000118591	3.150059075	up
FAM35B2	FAM35B2	FAM35B2	1.03069858	5.291977422	4.469426912	9.14E-06	0.000118699	3.147766955	up
C7orf61	C7orf61	C7orf61	1.85968	6.473154416	4.46920913	9.15E-06	0.000118699	3.146841364	up
DAD1	DAD1	DAD1	0.970461205	11.21146909	4.467089819	9.24E-06	0.000119482	3.137836323	up
C7orf10	C7orf10	C7orf10	1.572866456	5.640303704	4.465657902	9.30E-06	0.000120024	3.131754327	up
OIP5	OIP5	OIP5	3.121254519	4.790223362	4.464703903	9.34E-06	0.000120393	3.12770329	up
KIF18B	KIF18B	KIF18B	3.140884347	7.144393376	4.461675476	9.47E-06	0.000121983	3.114848851	up
E2F2	E2F2	E2F2	3.713691923	5.711181125	4.460016152	9.54E-06	0.00012253	3.107809188	up
RFXANK	RFXANK	RFXANK	1.125569727	9.624252849	4.45616898	9.71E-06	0.000124366	3.091497109	up
LOC729678	LOC729678	LOC729678	0.78681241	9.256508333	4.452209484	9.89E-06	0.00012646	3.074722646	up
BTN3A2	BTN3A2	BTN3A2	2.047550187	9.627626496	4.449963204	9.99E-06	0.000127515	3.065212506	up
LOC645332	LOC645332	LOC645332	1.026124304	6.423195726	4.449375723	1.00E-05	0.000127675	3.062726016	up
HPS5	HPS5	HPS5	0.934294591	9.165300071	4.449346226	1.00E-05	0.000127675	3.062601181	up
NECAP2	NECAP2	NECAP2	1.479655681	10.39033682	4.447603786	1.01E-05	0.000128325	3.055228247	up
C2orf43	C2orf43	C2orf43	0.887651951	8.604049644	4.446107824	1.02E-05	0.000129117	3.048900428	up
TRAFD1	TRAFD1	TRAFD1	0.70412122	10.14188611	4.444127296	1.03E-05	0.000129877	3.04052602	up
EBPL	EBPL	EBPL	1.168787532	8.136482835	4.443822584	1.03E-05	0.000129896	3.039237899	up
STK10	STK10	STK10	1.186153257	9.287744872	4.440209909	1.04E-05	0.00013171	3.023972229	up
DCLRE1C	DCLRE1C	DCLRE1C	0.868071564	7.265948718	4.438663961	1.05E-05	0.000132552	3.017443273	up
BUD13	BUD13	BUD13	0.735874978	8.635653704	4.438306269	1.05E-05	0.000132685	3.01593295	up
CDC45	CDC45	CDC45	4.472043257	5.320691097	4.436167401	1.06E-05	0.000133563	3.006904159	up
PPAPDC1B	PPAPDC1B	PPAPDC1B	1.149911205	8.630940954	4.432454273	1.08E-05	0.000135406	2.991239715	up
MMP2	MMP2	MMP2	2.524475581	10.09905499	4.429651417	1.09E-05	0.000136879	2.979423605	up
RPS14	RPS14	RPS14	1.306776356	13.07220883	4.429332706	1.10E-05	0.000136992	2.978080447	up
POT1	POT1	POT1	1.049962812	9.372544444	4.428951978	1.10E-05	0.000137092	2.976476051	up
IFNAR2	IFNAR2	IFNAR2	0.980760947	8.76133547	4.428900995	1.10E-05	0.000137092	2.976261221	up
RPS19	RPS19	RPS19	1.561562238	13.1199	4.428670207	1.10E-05	0.000137152	2.975288748	up
PMF1	PMF1	PMF1	0.899513572	9.682826781	4.4278118	1.10E-05	0.000137394	2.971672095	up
H3F3A	H3F3A	H3F3A	1.359966758	11.49344038	4.427810102	1.10E-05	0.000137394	2.97166494	up
SPG21	SPG21	SPG21	0.784623458	10.50583497	4.427740151	1.10E-05	0.000137394	2.971370254	up
ZDHHC4	ZDHHC4	ZDHHC4	0.94459858	10.13679067	4.425378378	1.12E-05	0.000138529	2.961423169	up
PCBP2	PCBP2	PCBP2	0.653424505	13.03603048	4.425168231	1.12E-05	0.000138576	2.960538337	up
H3F3B	H3F3B	H3F3B	0.915259584	13.78170064	4.42293663	1.13E-05	0.000139555	2.951144524	up
HMBS	HMBS	HMBS	1.084024476	8.801223504	4.419813499	1.14E-05	0.000141361	2.938005376	up
BMF	BMF	BMF	2.107443644	7.722073362	4.416512331	1.16E-05	0.000143132	2.924126752	up
PSMC3IP	PSMC3IP	PSMC3IP	1.54790977	7.128904772	4.413247168	1.18E-05	0.000144901	2.910409132	up
ST7OT1	ST7OT1	ST7OT1	1.681013529	6.920700499	4.412744346	1.18E-05	0.000145055	2.908297524	up
ODC1	ODC1	ODC1	1.385115036	11.36160954	4.410836165	1.19E-05	0.000145782	2.900286165	up
C9orf7	C9orf7	C9orf7	1.112557331	9.581953134	4.409545419	1.20E-05	0.000146194	2.894868915	up
EIF4A1	EIF4A1	EIF4A1	0.897981836	12.85586595	4.408166109	1.21E-05	0.000147015	2.889081621	up
DDX39	DDX39	DDX39	1.372927704	9.985269017	4.407866976	1.21E-05	0.000147125	2.887826749	up
CTNNAL1	CTNNAL1	CTNNAL1	1.36517429	8.646210826	4.405086861	1.22E-05	0.000148797	2.87616792	up
PDGFC	PDGFC	PDGFC	1.572709785	9.117848148	4.402720075	1.24E-05	0.000150207	2.86624792	up
PGM3	PGM3	PGM3	1.083331822	8.753275783	4.401590022	1.24E-05	0.000150703	2.861513265	up
SRR	SRR	SRR	0.921950445	9.423503846	4.397917023	1.26E-05	0.000152934	2.846132201	up
GLE1	GLE1	GLE1	0.683641449	9.608552208	4.392078202	1.30E-05	0.00015677	2.821706511	up
TTLL4	TTLL4	TTLL4	0.850435624	9.40323839	4.391860475	1.30E-05	0.00015677	2.82079628	up
APOBEC3B	APOBEC3B	APOBEC3B	3.163314218	4.51900349	4.391310262	1.30E-05	0.000156972	2.818496248	up
PRKX	PRKX	PRKX	1.978805624	9.713751567	4.387369657	1.32E-05	0.000159483	2.802031472	up
ARHGAP19	ARHGAP19	ARHGAP19	1.034346413	8.819579274	4.383068539	1.35E-05	0.000162104	2.784076338	up
CORO1C	CORO1C	CORO1C	1.172285925	12.13501631	4.382630634	1.35E-05	0.000162239	2.782249225	up
WBP5	WBP5	WBP5	1.028044864	9.877062607	4.382621405	1.35E-05	0.000162239	2.78221072	up
NUF2	NUF2	NUF2	3.289274548	6.245366667	4.381078262	1.36E-05	0.00016317	2.775773508	up
TNFRSF19	TNFRSF19	TNFRSF19	2.662441994	8.892118732	4.38076175	1.36E-05	0.000163306	2.774453446	up
PCDHB9	PCDHB9	PCDHB9	2.054466399	8.553093447	4.372316885	1.42E-05	0.000168791	2.739266101	up
ST5	ST5	ST5	0.95198175	10.85096125	4.37069547	1.43E-05	0.000169622	2.732517476	up
SSR1	SSR1	SSR1	0.665622669	11.55388177	4.369038523	1.44E-05	0.000170681	2.725623405	up
ZCCHC4	ZCCHC4	ZCCHC4	0.870544548	7.213044088	4.367059373	1.45E-05	0.000171626	2.717391981	up
ASF1B	ASF1B	ASF1B	3.689319326	6.546582123	4.367021353	1.45E-05	0.000171626	2.717233888	up
CCDC71	CCDC71	CCDC71	0.840957317	8.609867593	4.366122954	1.46E-05	0.000172017	2.713498578	up
CRISPLD1	CRISPLD1	CRISPLD1	2.356905294	10.06809822	4.363569999	1.47E-05	0.000173784	2.70288802	up
SSR4	SSR4	SSR4	1.226147202	10.95471396	4.362346229	1.48E-05	0.000174532	2.697803885	up
TMEM138	TMEM138	TMEM138	0.95601835	8.473089103	4.361121515	1.49E-05	0.000175285	2.692717179	up
RPIA	RPIA	RPIA	0.893345524	7.837542664	4.360530687	1.49E-05	0.000175645	2.690263729	up
IQGAP2	IQGAP2	IQGAP2	3.438313716	7.513744302	4.359059897	1.50E-05	0.000176495	2.684157542	up
CCNB2	CCNB2	CCNB2	4.464501392	6.218742949	4.35672386	1.52E-05	0.000178032	2.674463174	up
SPC25	SPC25	SPC25	3.231389311	5.944673718	4.354288801	1.53E-05	0.000179764	2.664363105	up
LSM5	LSM5	LSM5	1.274846714	9.30208661	4.35361295	1.54E-05	0.000180202	2.661560774	up
ATPAF2	ATPAF2	ATPAF2	0.649932855	8.374203704	4.353087879	1.54E-05	0.00018052	2.659383919	up
MIS12	MIS12	MIS12	0.878243286	8.911227991	4.352205533	1.55E-05	0.000181125	2.655726424	up
ADH5	ADH5	ADH5	0.81382363	11.24266717	4.351233115	1.56E-05	0.000181806	2.65169637	up
TEX9	TEX9	TEX9	2.017396442	6.310467521	4.348097788	1.58E-05	0.000183831	2.638708252	up
ZFAND6	ZFAND6	ZFAND6	1.020396657	10.22586887	4.347520224	1.58E-05	0.000184093	2.636316653	up
HIF1A	HIF1A	HIF1A	1.364636413	12.13337678	4.344028519	1.61E-05	0.000186596	2.621864475	up
C6orf48	C6orf48	C6orf48	1.180582439	11.13129373	4.342654865	1.62E-05	0.000187471	2.61618193	up
HBP1	HBP1	HBP1	0.937164232	10.15282927	4.340143315	1.63E-05	0.000189249	2.605796521	up
C9orf114	C9orf114	C9orf114	0.759054333	9.297087963	4.337943521	1.65E-05	0.000190995	2.596704916	up
POP5	POP5	POP5	1.112203544	8.659521866	4.33734386	1.65E-05	0.000191179	2.594227311	up
ANAPC16	ANAPC16	ANAPC16	0.8415766	10.20206246	4.336937826	1.66E-05	0.000191416	2.592549898	up
GTSE1	GTSE1	GTSE1	3.53252297	6.25158255	4.335254213	1.67E-05	0.000192739	2.585596109	up
TRPT1	TRPT1	TRPT1	0.967585696	8.54915406	4.33419154	1.68E-05	0.000193438	2.581208289	up
C19orf54	C19orf54	C19orf54	1.035702755	8.362365954	4.333765751	1.68E-05	0.000193578	2.579450473	up
CDC42SE1	CDC42SE1	CDC42SE1	0.763263888	11.14388754	4.332718225	1.69E-05	0.000194368	2.575126597	up
TGIF2	TGIF2	TGIF2	1.718955108	8.159131838	4.329938454	1.71E-05	0.000196442	2.56365732	up
DPP3	DPP3	DPP3	0.803632123	9.461888248	4.329009649	1.72E-05	0.000197141	2.559826642	up
RNPEP	RNPEP	RNPEP	1.010309799	9.53577386	4.328317174	1.72E-05	0.000197634	2.556971167	up
CENPM	CENPM	CENPM	2.804839154	5.863041667	4.326661082	1.73E-05	0.000198551	2.550143903	up
MCM9	MCM9	MCM9	1.266083142	5.114865456	4.32660021	1.73E-05	0.000198551	2.549893002	up
CSRP2	CSRP2	CSRP2	2.530451133	10.43970798	4.326512433	1.74E-05	0.000198551	2.549531216	up
TMEM164	TMEM164	TMEM164	0.856579828	9.047758832	4.325813587	1.74E-05	0.000198854	2.546651046	up
TFDP1	TFDP1	TFDP1	1.011138049	10.53717621	4.325789161	1.74E-05	0.000198854	2.546550387	up
LRRCC1	LRRCC1	LRRCC1	1.248161349	9.031591311	4.325440145	1.74E-05	0.000199002	2.545112153	up
OVCA2	OVCA2	OVCA2	1.206913214	8.706236966	4.325369111	1.74E-05	0.000199002	2.544819448	up
COMMD6	COMMD6	COMMD6	1.052899971	9.930560684	4.325185208	1.75E-05	0.000199053	2.544061673	up
GPC2	GPC2	GPC2	2.411205179	8.082351353	4.322547951	1.77E-05	0.000200939	2.533198152	up
ERGIC3	ERGIC3	ERGIC3	1.060212611	11.71964124	4.318907335	1.79E-05	0.000203405	2.518211859	up
TRIM25	TRIM25	TRIM25	1.012795036	9.933961396	4.318345466	1.80E-05	0.000203797	2.515900033	up
TMEM39A	TMEM39A	TMEM39A	1.158564232	7.78275235	4.318076593	1.80E-05	0.000203898	2.514793853	up
ZCCHC7	ZCCHC7	ZCCHC7	0.856583945	8.31600292	4.317608053	1.80E-05	0.000203979	2.512866364	up
C1orf112	C1orf112	C1orf112	1.458315667	6.806168803	4.315287929	1.82E-05	0.000205543	2.503324724	up
PPPDE1	PPPDE1	PPPDE1	1.224892869	9.420728561	4.314440881	1.83E-05	0.00020613	2.499842403	up
DPF2	DPF2	DPF2	0.65387373	10.68409651	4.314028719	1.83E-05	0.000206348	2.498148184	up
SGEF	SGEF	SGEF	1.509214448	10.39130506	4.312860838	1.84E-05	0.000207299	2.493348372	up
S1PR2	S1PR2	S1PR2	1.597105251	7.695049858	4.312003846	1.85E-05	0.000207856	2.489827053	up
TOR1AIP1	TOR1AIP1	TOR1AIP1	0.87168373	10.99779516	4.311832358	1.85E-05	0.000207899	2.489122497	up
CDC73	CDC73	CDC73	0.717487762	9.86901745	4.311591418	1.85E-05	0.000208006	2.488132648	up
PPP4C	PPP4C	PPP4C	1.137846298	10.25588198	4.304235484	1.91E-05	0.000213569	2.45793761	up
C15orf42	C15orf42	C15orf42	2.06391911	6.262158832	4.303100596	1.92E-05	0.000214521	2.453283407	up
FCGRT	FCGRT	FCGRT	1.61628911	11.08109708	4.301550982	1.94E-05	0.00021552	2.446930286	up
RPLP1	RPLP1	RPLP1	1.209866872	13.53666959	4.299212528	1.96E-05	0.000217393	2.437347168	up
NME6	NME6	NME6	0.875039727	6.920987251	4.292408062	2.02E-05	0.000222663	2.409490177	up
NR1H3	NR1H3	NR1H3	1.054432898	8.328582692	4.291948119	2.02E-05	0.000222798	2.40760871	up
ZNF558	ZNF558	ZNF558	1.096655194	8.965484259	4.291902385	2.02E-05	0.000222798	2.40742164	up
TMEM179B	TMEM179B	TMEM179B	1.12577858	9.280500214	4.288396762	2.05E-05	0.000225767	2.393087793	up
CNPY4	CNPY4	CNPY4	1.427238407	8.761312892	4.287682285	2.06E-05	0.000226354	2.390167789	up
RPS8	RPS8	RPS8	1.362369627	13.37812614	4.285195708	2.08E-05	0.000228612	2.380008968	up
MELK	MELK	MELK	4.423395122	5.694889459	4.283799632	2.09E-05	0.000229531	2.374307798	up
ALDH18A1	ALDH18A1	ALDH18A1	0.904293185	10.10725235	4.283770663	2.09E-05	0.000229531	2.374189516	up
AMMECR1L	AMMECR1L	AMMECR1L	0.613042869	9.386536467	4.277040861	2.16E-05	0.000235103	2.346731827	up
FHDC1	FHDC1	FHDC1	2.833505208	7.778283547	4.276598688	2.16E-05	0.000235194	2.344929191	up
FAM18B	FAM18B	FAM18B	0.80281911	8.576741026	4.274948649	2.18E-05	0.000236548	2.338203914	up
OXSM	OXSM	OXSM	0.940957446	7.40423547	4.27435623	2.18E-05	0.000237036	2.335789917	up
COPZ1	COPZ1	COPZ1	0.774917073	11.38529772	4.268256969	2.24E-05	0.000242286	2.310954995	up
SOX13	SOX13	SOX13	1.557782253	10.12484694	4.267274886	2.25E-05	0.000243072	2.306959301	up
TM9SF1	TM9SF1	TM9SF1	0.980390445	10.02168761	4.266411975	2.26E-05	0.000243733	2.303449192	up
C2orf28	C2orf28	C2orf28	1.309271119	10.62548583	4.264785706	2.28E-05	0.000245316	2.296835752	up
CCDC55	CCDC55	CCDC55	0.784971549	9.546020584	4.264688499	2.28E-05	0.000245316	2.296440523	up
NSMCE1	NSMCE1	NSMCE1	0.916846413	10.13491617	4.263049741	2.29E-05	0.000246947	2.289778858	up
STAMBP	STAMBP	STAMBP	0.64789957	10.0698849	4.262920108	2.29E-05	0.000246957	2.289251997	up
HEATR2	HEATR2	HEATR2	1.197846126	9.372314459	4.262730339	2.30E-05	0.000247032	2.288480752	up
RFX5	RFX5	RFX5	0.664988838	9.95299245	4.261764986	2.31E-05	0.000247945	2.284557941	up
FBXO30	FBXO30	FBXO30	1.113921191	8.838827279	4.260981936	2.31E-05	0.000248143	2.281376555	up
SULT1C4	SULT1C4	SULT1C4	2.124308135	8.424817735	4.258565966	2.34E-05	0.000250248	2.271564419	up
TNPO1	TNPO1	TNPO1	0.871543831	11.42483625	4.256548862	2.36E-05	0.000252064	2.263376263	up
PRMT3	PRMT3	PRMT3	1.080169756	9.275316239	4.25574265	2.37E-05	0.000252688	2.260104587	up
MAN2B1	MAN2B1	MAN2B1	1.468191406	10.3129542	4.254881343	2.38E-05	0.000253506	2.256609976	up
KDM3A	KDM3A	KDM3A	0.913543601	10.74001688	4.252124099	2.40E-05	0.00025591	2.24542744	up
CBFB	CBFB	CBFB	1.02765561	9.923856125	4.2521177	2.40E-05	0.00025591	2.245401493	up
GANC	GANC	GANC	0.837812109	8.330324786	4.24944253	2.43E-05	0.000257626	2.234558409	up
HAUS1	HAUS1	HAUS1	1.450184232	8.028475285	4.24939409	2.43E-05	0.000257626	2.23436213	up
ASCC3	ASCC3	ASCC3	1.091664003	9.795708618	4.249140868	2.44E-05	0.000257778	2.233336108	up
TCN2	TCN2	TCN2	1.213291664	9.655229986	4.246270798	2.47E-05	0.000260345	2.221711029	up
NMD3	NMD3	NMD3	0.854230933	9.986166667	4.245052537	2.48E-05	0.000261593	2.216778775	up
RIN2	RIN2	RIN2	1.303985179	10.70123754	4.244300624	2.49E-05	0.000262315	2.213735248	up
SIX1	SIX1	SIX1	3.537994878	6.504555484	4.24353479	2.50E-05	0.000262919	2.210635899	up
PGLS	PGLS	PGLS	1.156233185	9.738657906	4.243183906	2.50E-05	0.000263186	2.209216042	up
EIF3H	EIF3H	EIF3H	0.926013099	11.55597756	4.242970904	2.50E-05	0.000263294	2.208354176	up
HNRNPC	HNRNPC	HNRNPC	0.609749512	13.11092657	4.242460892	2.51E-05	0.000263669	2.206290703	up
CKLF	CKLF	CKLF	1.449104821	8.240903561	4.242290002	2.51E-05	0.000263669	2.205599346	up
ZNF330	ZNF330	ZNF330	0.699187475	8.928347507	4.240579497	2.53E-05	0.000265364	2.19868073	up
RPL10	RPL10	RPL10	1.165766872	12.89538369	4.238284132	2.55E-05	0.000267475	2.189400648	up
CENPH	CENPH	CENPH	1.957208293	6.990728063	4.236036368	2.58E-05	0.000269777	2.180317636	up
USP6NL	USP6NL	USP6NL	0.812835782	8.796126353	4.234706229	2.59E-05	0.000271108	2.17494482	up
ALDH9A1	ALDH9A1	ALDH9A1	0.894128623	11.56246019	4.23370704	2.60E-05	0.000271892	2.170909855	up
CD320	CD320	CD320	1.178083042	9.962952137	4.232736035	2.62E-05	0.000272602	2.166989574	up
VGLL4	VGLL4	VGLL4	0.836249139	11.07499295	4.231295982	2.63E-05	0.000273753	2.161177154	up
FCF1	FCF1	FCF1	0.715632253	9.309095157	4.227756223	2.67E-05	0.000276306	2.146897766	up
RECQL	RECQL	RECQL	1.092670187	9.140327635	4.226250967	2.69E-05	0.000277833	2.140828997	up
SNX7	SNX7	SNX7	1.370010846	8.712972934	4.225827308	2.70E-05	0.000277866	2.139121296	up
GBX2	GBX2	GBX2	3.808380301	5.009695085	4.225779821	2.70E-05	0.000277866	2.138929893	up
C1orf56	C1orf56	C1orf56	0.813301951	7.596829202	4.2257596	2.70E-05	0.000277866	2.138848388	up
TSPAN3	TSPAN3	TSPAN3	0.893654476	13.70622942	4.22475394	2.71E-05	0.000278939	2.134795442	up
EEF1D	EEF1D	EEF1D	1.249522726	12.41640299	4.224504816	2.71E-05	0.000279	2.133791583	up
LCAT	LCAT	LCAT	1.949505366	9.0869	4.22193417	2.74E-05	0.00028157	2.12343627	up
HJURP	HJURP	HJURP	3.970918651	5.947835755	4.221890088	2.74E-05	0.00028157	2.123258747	up
PKN1	PKN1	PKN1	0.949131578	11.97089138	4.218717494	2.78E-05	0.000284749	2.110486993	up
IRAK1	IRAK1	IRAK1	0.903864505	11.28364672	4.215933526	2.81E-05	0.000287479	2.099287217	up
DAXX	DAXX	DAXX	0.664206112	10.2870953	4.214831141	2.83E-05	0.000288708	2.094854314	up
ZNF107	ZNF107	ZNF107	1.257012812	8.313919729	4.214353903	2.83E-05	0.00028916	2.092935589	up
UBE2L6	UBE2L6	UBE2L6	1.089944032	11.0414609	4.213639278	2.84E-05	0.000289766	2.090062839	up
CEBPZ	CEBPZ	CEBPZ	0.686326758	10.05003839	4.212033663	2.86E-05	0.000291493	2.083610052	up
PXN	PXN	PXN	0.956959297	10.80050335	4.211340128	2.87E-05	0.00029199	2.080823534	up
CCNK	CCNK	CCNK	0.724791607	9.694529274	4.210255597	2.88E-05	0.000292867	2.076466926	up
FAM111A	FAM111A	FAM111A	1.751099024	8.794366809	4.208661397	2.90E-05	0.000294452	2.070064892	up
SEC61B	SEC61B	SEC61B	0.996903185	9.843242735	4.207701057	2.91E-05	0.000295237	2.066209442	up
ABHD14B	ABHD14B	ABHD14B	1.149601994	9.025693946	4.20625544	2.93E-05	0.000296791	2.060407343	up
WEE1	WEE1	WEE1	2.66852363	8.395557051	4.20496845	2.95E-05	0.000298149	2.055243494	up
LFNG	LFNG	LFNG	2.286627073	10.56488056	4.203294251	2.97E-05	0.000300014	2.048528278	up
C7orf55	C7orf55	C7orf55	1.206646169	8.924011823	4.202342815	2.98E-05	0.000300977	2.0447132	up
RPS16	RPS16	RPS16	1.332994878	12.86826061	4.202322138	2.98E-05	0.000300977	2.044630299	up
C7orf27	C7orf27	C7orf27	1.018383228	10.50254979	4.201896634	2.99E-05	0.000301382	2.042924378	up
ERI1	ERI1	ERI1	1.360876987	8.328704131	4.201144531	3.00E-05	0.000302212	2.039909473	up
LSM1	LSM1	LSM1	0.727565968	9.160743875	4.200266805	3.01E-05	0.000303208	2.036391637	up
IL10RB	IL10RB	IL10RB	1.282956815	8.777118946	4.197766994	3.04E-05	0.000306189	2.026376473	up
SOAT1	SOAT1	SOAT1	1.402536198	8.965806624	4.197399411	3.05E-05	0.000306524	2.024904278	up
ZNF93	ZNF93	ZNF93	1.639591478	6.215233476	4.196975814	3.05E-05	0.000306933	2.023207896	up
DDX19B	DDX19B	DDX19B	0.659824849	9.269465242	4.196659728	3.06E-05	0.000307185	2.021942166	up
WDR75	WDR75	WDR75	0.633000646	9.439092094	4.194638763	3.08E-05	0.00030943	2.013851606	up
IFT81	IFT81	IFT81	1.013102826	8.810926994	4.194289329	3.09E-05	0.000309744	2.012453086	up
SFRS2IP	SFRS2IP	SFRS2IP	0.825331406	10.45183298	4.192559839	3.11E-05	0.000311449	2.005532879	up
CMTM6	CMTM6	CMTM6	1.303255997	9.911533547	4.189147385	3.16E-05	0.000315744	1.991886581	up
FAM111B	FAM111B	FAM111B	3.696578522	5.593109615	4.18885443	3.16E-05	0.000315762	1.990715556	up
EPR1	EPR1	EPR1	4.334805423	6.527790741	4.188794928	3.16E-05	0.000315762	1.990477718	up
BIRC5	BIRC5	BIRC5	4.377659684	6.454179772	4.188426755	3.17E-05	0.000316108	1.989006156	up
NARG2	NARG2	NARG2	0.744482984	9.448960399	4.186896893	3.19E-05	0.000317884	1.982892713	up
RIOK2	RIOK2	RIOK2	0.586487604	8.764630342	4.183718481	3.23E-05	0.000321784	1.970198322	up
OGG1	OGG1	OGG1	0.714951923	9.189339672	4.183600412	3.23E-05	0.000321791	1.969726935	up
AURKB	AURKB	AURKB	4.368135022	5.518342949	4.182904401	3.24E-05	0.000322382	1.966948407	up
C13orf34	C13orf34	C13orf34	1.412990832	6.349346795	4.181768612	3.26E-05	0.000323547	1.96241519	up
IRF2BP2	IRF2BP2	IRF2BP2	0.725899182	11.52338896	4.177968467	3.31E-05	0.00032822	1.947256377	up
MRPL50	MRPL50	MRPL50	0.731520574	8.689590313	4.176794581	3.33E-05	0.000329391	1.942576382	up
FAM96A	FAM96A	FAM96A	1.071715222	9.155701923	4.176631887	3.33E-05	0.000329391	1.941927861	up
HNF4G	HNF4G	HNF4G	2.234696284	5.428399644	4.176267836	3.34E-05	0.000329539	1.940476786	up
POLR2G	POLR2G	POLR2G	1.040498164	10.47152721	4.176104318	3.34E-05	0.000329591	1.93982506	up
TSEN34	TSEN34	TSEN34	1.003438321	9.561211325	4.172673463	3.39E-05	0.00033367	1.926156396	up
RUFY1	RUFY1	RUFY1	0.708468795	9.821422721	4.172413498	3.39E-05	0.000333882	1.925121121	up
CHCHD3	CHCHD3	CHCHD3	0.821698852	9.700546296	4.171069251	3.41E-05	0.000335328	1.919768817	up
BTN2A2	BTN2A2	BTN2A2	1.568020603	7.759972365	4.169941885	3.43E-05	0.000336789	1.915281316	up
CALCRL	CALCRL	CALCRL	2.678755796	10.46045634	4.169306256	3.44E-05	0.000337396	1.912751695	up
IPO8	IPO8	IPO8	0.676873486	10.43229245	4.16929769	3.44E-05	0.000337396	1.912717607	up
TMOD4	TMOD4	TMOD4	2.41041528	3.25054708	4.165476336	3.49E-05	0.000341979	1.897517455	up
PABPC3	PABPC3	PABPC3	1.693539541	7.335197293	4.165475074	3.49E-05	0.000341979	1.897512437	up
RBM22	RBM22	RBM22	0.5339933	10.39904993	4.162099282	3.55E-05	0.000346456	1.884095617	up
TROAP	TROAP	TROAP	4.086871793	5.60144302	4.161069924	3.56E-05	0.000347818	1.880006569	up
TIGD7	TIGD7	TIGD7	0.827732496	8.706436966	4.157599614	3.61E-05	0.000352175	1.866228116	up
ASCL1	ASCL1	ASCL1	2.632372037	10.04884295	4.153560868	3.68E-05	0.000357112	1.850206518	up
CTNS	CTNS	CTNS	0.801573601	8.959764387	4.15271684	3.69E-05	0.000357893	1.846860151	up
FTSJ3	FTSJ3	FTSJ3	0.797473716	10.1851537	4.152112263	3.70E-05	0.000358647	1.844463551	up
C21orf57	C21orf57	C21orf57	1.058894978	7.725152991	4.148509297	3.76E-05	0.000363513	1.830187911	up
RPS6	RPS6	RPS6	1.320808565	13.8380411	4.146524062	3.79E-05	0.000366084	1.822327068	up
RDX	RDX	RDX	1.074820488	11.98292507	4.144185773	3.83E-05	0.000369558	1.813072844	up
RRAS2	RRAS2	RRAS2	1.193253615	8.022894658	4.143510946	3.84E-05	0.000370289	1.810403011	up
LOC100128191	LOC100128191	LOC100128191	1.429274462	5.687994444	4.140840857	3.88E-05	0.000373519	1.799843331	up
NUP188	NUP188	NUP188	0.985840402	10.45023875	4.140809441	3.88E-05	0.000373519	1.799719128	up
RPA1	RPA1	RPA1	0.662891593	11.08995014	4.140293073	3.89E-05	0.000374165	1.797677753	up
SYNCRIP	SYNCRIP	SYNCRIP	0.698374806	11.47448063	4.136487927	3.95E-05	0.000379382	1.782642227	up
AATF	AATF	AATF	0.873989024	10.18516403	4.133315924	4.01E-05	0.000383635	1.770118534	up
GSTCD	GSTCD	GSTCD	0.931063601	8.046992094	4.131742674	4.04E-05	0.000386027	1.763910422	up
EME1	EME1	EME1	2.303199283	5.764994729	4.129072817	4.08E-05	0.000390065	1.753380199	up
FHL1	FHL1	FHL1	1.177799354	12.95721047	4.128553788	4.09E-05	0.000390562	1.751333842	up
LOC84989	LOC84989	LOC84989	2.140286227	4.412842023	4.128222318	4.10E-05	0.000390748	1.750027092	up
TMEM194A	TMEM194A	TMEM194A	1.28407	8.880604202	4.12427718	4.17E-05	0.000395872	1.734481916	up
SERP1	SERP1	SERP1	0.669982611	11.46487066	4.123978778	4.17E-05	0.000396006	1.733306686	up
DTL	DTL	DTL	3.316481148	6.637679487	4.122722456	4.19E-05	0.000397753	1.728359664	up
BLMH	BLMH	BLMH	0.732147791	9.695453063	4.121456469	4.22E-05	0.000399524	1.723376034	up
SLC39A1	SLC39A1	SLC39A1	1.196482912	10.87354095	4.120599177	4.23E-05	0.000400794	1.720002083	up
DRAM1	DRAM1	DRAM1	1.831752138	7.89858547	4.117242549	4.29E-05	0.000405971	1.706798189	up
CRTAP	CRTAP	CRTAP	0.891053716	11.86848718	4.114655004	4.34E-05	0.000409968	1.696626614	up
FDXACB1	FDXACB1	FDXACB1	0.794141664	6.981465385	4.114602208	4.34E-05	0.000409968	1.696419136	up
RPS27L	RPS27L	RPS27L	1.276619656	9.542526923	4.112804447	4.37E-05	0.000412908	1.689355852	up
TMEM100	TMEM100	TMEM100	3.303925079	9.864852849	4.112186462	4.38E-05	0.000413799	1.686928504	up
CAD	CAD	CAD	0.983820703	10.07537343	4.111834279	4.39E-05	0.000414225	1.685545344	up
NFE2L2	NFE2L2	NFE2L2	0.802689541	11.21309238	4.111633186	4.39E-05	0.000414387	1.684755622	up
NOL11	NOL11	NOL11	0.776850359	9.381217236	4.110831894	4.41E-05	0.000415412	1.681609199	up
RPN2	RPN2	RPN2	0.988384476	12.0901047	4.106331653	4.49E-05	0.000422227	1.663948996	up
HELLS	HELLS	HELLS	2.542525007	4.995875855	4.10360127	4.55E-05	0.00042615	1.653243186	up
DERL2	DERL2	DERL2	0.875909297	8.611830627	4.103280707	4.55E-05	0.000426369	1.651986705	up
RNF122	RNF122	RNF122	1.894342253	7.543249786	4.101886266	4.58E-05	0.000427879	1.646522138	up
TRAF3IP2	TRAF3IP2	TRAF3IP2	1.217424146	8.953713034	4.101308333	4.59E-05	0.000428729	1.644257836	up
HADH	HADH	HADH	0.762955251	10.1468411	4.100385638	4.61E-05	0.00043001	1.640643412	up
ACY1	ACY1	ACY1	1.02027406	8.675747151	4.099793692	4.62E-05	0.00043089	1.638325023	up
KIF11	KIF11	KIF11	2.20751132	7.627468305	4.099282152	4.63E-05	0.000431624	1.636321806	up
ATP11C	ATP11C	ATP11C	1.145258694	7.849421581	4.098616021	4.64E-05	0.00043225	1.633713555	up
RPL23A	RPL23A	RPL23A	1.059209828	11.4270656	4.09834141	4.65E-05	0.000432555	1.632638426	up
CDK4	CDK4	CDK4	2.33779076	11.44575983	4.096790172	4.68E-05	0.000434803	1.626566478	up
HSPD1	HSPD1	HSPD1	0.591872238	12.32735662	4.096069522	4.69E-05	0.000435928	1.62374641	up
POLM	POLM	POLM	0.916586887	8.39517849	4.094129905	4.73E-05	0.000438713	1.616158592	up
RFWD3	RFWD3	RFWD3	1.11834759	8.745622151	4.090024095	4.81E-05	0.000444559	1.600107878	up
MFSD1	MFSD1	MFSD1	1.029393931	10.05960207	4.089067323	4.83E-05	0.000446081	1.596369801	up
TMEM79	TMEM79	TMEM79	0.892489842	7.440973077	4.088834578	4.84E-05	0.000446189	1.595460602	up
AIM2	AIM2	AIM2	2.349326212	3.90843312	4.087467528	4.87E-05	0.000448138	1.590121318	up
DDX23	DDX23	DDX23	0.634816528	11.26143504	4.087372592	4.87E-05	0.000448138	1.589750589	up
E2F8	E2F8	E2F8	3.373754204	4.010084615	4.087188046	4.87E-05	0.000448285	1.589029955	up
FANCG	FANCG	FANCG	1.169492396	8.271762678	4.08682629	4.88E-05	0.000448719	1.587617422	up
C8orf58	C8orf58	C8orf58	0.876863042	7.704997578	4.086026124	4.90E-05	0.000449877	1.584493469	up
PRMT5	PRMT5	PRMT5	0.837701076	10.56053454	4.084641643	4.92E-05	0.000451898	1.579089657	up
DDX12	DDX12	DDX12	2.238192195	5.846070655	4.083617369	4.95E-05	0.000453269	1.575092901	up
SPNS1	SPNS1	SPNS1	0.796640875	10.00464679	4.083602642	4.95E-05	0.000453269	1.575035441	up
ZSCAN21	ZSCAN21	ZSCAN21	0.709110387	8.360039744	4.078015056	5.06E-05	0.000462181	1.553249358	up
RPLP2	RPLP2	RPLP2	1.269363974	12.79860292	4.077344909	5.08E-05	0.000462866	1.550638351	up
DPY19L4	DPY19L4	DPY19L4	0.782919627	10.03170328	4.074050858	5.15E-05	0.000468894	1.537810117	up
BCL2L11	BCL2L11	BCL2L11	1.280958422	8.647674786	4.070278149	5.23E-05	0.000475109	1.52312995	up
C8orf33	C8orf33	C8orf33	0.957098264	11.06576132	4.06880817	5.26E-05	0.000477624	1.517413556	up
FPGS	FPGS	FPGS	0.818528106	9.556178134	4.067634122	5.29E-05	0.000478921	1.512849376	up
STYXL1	STYXL1	STYXL1	0.960496385	8.883015242	4.066204299	5.32E-05	0.000481187	1.507292553	up
ZNF664	ZNF664	ZNF664	0.834660258	12.07531538	4.066191929	5.32E-05	0.000481187	1.507244485	up
GNPAT	GNPAT	GNPAT	0.514858709	10.17993162	4.064821981	5.35E-05	0.000483318	1.501922118	up
LAPTM4B	LAPTM4B	LAPTM4B	1.04959132	11.6117156	4.061043427	5.44E-05	0.000490161	1.487250969	up
ERCC8	ERCC8	ERCC8	0.755021607	7.75426396	4.060720647	5.44E-05	0.000490393	1.485998302	up
C5orf54	C5orf54	C5orf54	0.987668106	7.826173433	4.059649843	5.47E-05	0.000491948	1.481843324	up
C1orf203	C1orf203	C1orf203	1.178413974	5.549900712	4.059418699	5.47E-05	0.000492208	1.480946568	up
RCC1	RCC1	RCC1	2.89400142	7.410568875	4.057677618	5.51E-05	0.000495588	1.474193354	up
TIMP3	TIMP3	TIMP3	1.632368981	13.19050242	4.057340502	5.52E-05	0.00049607	1.472886083	up
TANK	TANK	TANK	0.809502453	9.353056766	4.057202409	5.52E-05	0.00049614	1.472350616	up
GAR1	GAR1	GAR1	0.822670057	8.215570584	4.056978181	5.53E-05	0.000496388	1.47148119	up
LTA4H	LTA4H	LTA4H	0.608085581	10.05485449	4.054705776	5.58E-05	0.000500469	1.462672704	up
VPS72	VPS72	VPS72	0.760707389	10.36148925	4.053218544	5.62E-05	0.000503285	1.456910316	up
CCDC99	CCDC99	CCDC99	0.916164132	7.851838746	4.053154352	5.62E-05	0.000503285	1.456661646	up
ANO6	ANO6	ANO6	1.593257518	10.36128953	4.052563135	5.63E-05	0.00050409	1.454371528	up
TMEM123	TMEM123	TMEM123	0.937005552	11.47527172	4.050418122	5.68E-05	0.000508183	1.446065352	up
CD207	CD207	CD207	2.405747547	2.635092593	4.048136056	5.74E-05	0.000512155	1.437233066	up
C6orf64	C6orf64	C6orf64	0.748694232	8.996421652	4.045557363	5.80E-05	0.000517245	1.42725845	up
ITFG3	ITFG3	ITFG3	0.925188235	10.74969858	4.045155511	5.81E-05	0.000517888	1.425704599	up
PSME1	PSME1	PSME1	1.061211793	10.5648933	4.039877886	5.94E-05	0.000528032	1.405311103	up
CXCR7	CXCR7	CXCR7	1.58419693	9.678133476	4.039008316	5.96E-05	0.000529543	1.401953395	up
C12orf23	C12orf23	C12orf23	0.784986628	10.24455556	4.038456688	5.97E-05	0.000530248	1.399823727	up
ZBTB9	ZBTB9	ZBTB9	0.671112582	8.247472578	4.037097982	6.01E-05	0.000532566	1.394579363	up
PPIL5	PPIL5	PPIL5	1.633494749	6.596240171	4.036643434	6.02E-05	0.000533125	1.392825262	up
AP3B1	AP3B1	AP3B1	0.724969053	9.735965456	4.033449792	6.10E-05	0.000538673	1.380506319	up
RWDD4A	RWDD4A	RWDD4A	0.732826772	8.602527208	4.033426649	6.10E-05	0.000538673	1.380417079	up
GTF3C6	GTF3C6	GTF3C6	0.806717102	9.906011254	4.031132211	6.16E-05	0.000542877	1.371572455	up
DHODH	DHODH	DHODH	0.858945495	7.51634765	4.031041442	6.16E-05	0.000542877	1.371222655	up
ALDH3A2	ALDH3A2	ALDH3A2	0.864189684	11.02245449	4.028943847	6.22E-05	0.000546459	1.363141195	up
RAD51AP1	RAD51AP1	RAD51AP1	2.451488034	6.242047293	4.025985289	6.29E-05	0.000552508	1.351749498	up
PHB2	PHB2	PHB2	0.878272826	11.45643732	4.025253004	6.31E-05	0.000553954	1.348931125	up
ATP10D	ATP10D	ATP10D	1.227208451	8.63664765	4.020861675	6.43E-05	0.000562945	1.332040301	up
C2orf76	C2orf76	C2orf76	0.924348121	6.641744444	4.019200755	6.47E-05	0.000566592	1.325656318	up
PRTG	PRTG	PRTG	1.93527571	7.248431695	4.01602719	6.56E-05	0.000571902	1.313465264	up
SLC10A7	SLC10A7	SLC10A7	1.042007188	7.214205484	4.01443155	6.60E-05	0.000574694	1.30733918	up
CWC27	CWC27	CWC27	0.51458802	9.052522863	4.014414739	6.60E-05	0.000574694	1.307274652	up
HMGB2	HMGB2	HMGB2	1.552139699	10.32992457	4.013752625	6.62E-05	0.000575607	1.304733312	up
TPT1	TPT1	TPT1	1.095388034	14.68330613	4.013322246	6.63E-05	0.000576012	1.303081638	up
SRPX	SRPX	SRPX	2.612974907	9.792083974	4.01223156	6.66E-05	0.000578021	1.298896646	up
RPSAP9	RPSAP9	RPSAP9	1.193239426	4.76310057	4.011090771	6.69E-05	0.000580268	1.29452057	up
NOL8	NOL8	NOL8	0.667393773	9.268560256	4.007840726	6.78E-05	0.00058664	1.282059882	up
UXT	UXT	UXT	1.028062525	9.401700142	4.006414705	6.82E-05	0.000589367	1.27659555	up
MGC21881	MGC21881	MGC21881	1.379323214	8.122058974	4.003153352	6.92E-05	0.000596365	1.264105439	up
RBM8A	RBM8A	RBM8A	0.716280201	11.04727849	4.002837929	6.93E-05	0.000596892	1.262897968	up
HNRNPA1	HNRNPA1	HNRNPA1	0.978654763	12.45572429	4.002130677	6.95E-05	0.000598388	1.260190863	up
ELF1	ELF1	ELF1	1.08078099	9.25498312	3.999884958	7.01E-05	0.000603207	1.251598098	up
FAM84B	FAM84B	FAM84B	2.231930531	10.69509359	3.99962633	7.02E-05	0.000603599	1.250608808	up
METTL3	METTL3	METTL3	0.821838737	9.510885185	3.999155077	7.03E-05	0.000604269	1.248806355	up
C5orf39	C5orf39	C5orf39	2.05822023	5.790160541	3.997822455	7.07E-05	0.000607349	1.243710423	up
GNA12	GNA12	GNA12	0.90628231	12.05896731	3.996722758	7.10E-05	0.00060965	1.239506414	up
KIAA0101	KIAA0101	KIAA0101	3.730159211	5.907331125	3.996602731	7.11E-05	0.00060965	1.239047633	up
ERGIC1	ERGIC1	ERGIC1	0.826273314	11.43958818	3.995703748	7.13E-05	0.00061166	1.235611848	up
MIDN	MIDN	MIDN	1.165270143	11.4429505	3.995546909	7.14E-05	0.000611801	1.23501251	up
C3orf1	C3orf1	C3orf1	0.626645796	10.31412251	3.994915838	7.16E-05	0.00061314	1.232601178	up
CASP2	CASP2	CASP2	1.198285466	9.23489067	3.994487033	7.17E-05	0.00061397	1.230962915	up
HMCN1	HMCN1	HMCN1	2.169182367	5.88165235	3.993708956	7.19E-05	0.000615687	1.227990677	up
PRDX4	PRDX4	PRDX4	1.631748508	9.977046368	3.993073012	7.21E-05	0.000617047	1.225561794	up
ING3	ING3	ING3	0.960357403	8.560737251	3.992224557	7.24E-05	0.000618243	1.222321835	up
CTNNBL1	CTNNBL1	CTNNBL1	0.625906298	9.873328276	3.991694869	7.25E-05	0.000619273	1.220299469	up
RPS11	RPS11	RPS11	1.197748508	13.72093754	3.990743187	7.28E-05	0.000620933	1.216666565	up
CXorf26	CXorf26	CXorf26	0.803026298	8.464866738	3.990608971	7.28E-05	0.000621019	1.216154279	up
SYDE1	SYDE1	SYDE1	1.646838838	8.706749217	3.99026804	7.29E-05	0.000621634	1.214853069	up
SEPHS1	SEPHS1	SEPHS1	0.884561607	10.26844131	3.989051292	7.33E-05	0.000624241	1.210210046	up
GNB4	GNB4	GNB4	1.254808522	10.91515114	3.98668889	7.40E-05	0.000629633	1.201199149	up
PROS1	PROS1	PROS1	2.016969871	9.283303989	3.986662098	7.40E-05	0.000629633	1.201096986	up
CETN3	CETN3	CETN3	0.790975897	8.086242165	3.986307802	7.41E-05	0.000630291	1.199746044	up
CPNE2	CPNE2	CPNE2	1.074719412	11.18892472	3.984664488	7.46E-05	0.000634046	1.193481535	up
MLF1IP	MLF1IP	MLF1IP	3.057533601	6.973996296	3.983643771	7.50E-05	0.000636452	1.189591684	up
SENP1	SENP1	SENP1	0.819027389	8.20257386	3.982196113	7.54E-05	0.000639462	1.184076434	up
DTYMK	DTYMK	DTYMK	1.570835796	8.831547507	3.979594151	7.62E-05	0.000645544	1.174168356	up
NUBP2	NUBP2	NUBP2	0.876300803	10.06667934	3.97733128	7.69E-05	0.000650237	1.16555654	up
C9orf85	C9orf85	C9orf85	0.639180875	7.296368305	3.975133005	7.76E-05	0.000654522	1.157195037	up
ZNF268	ZNF268	ZNF268	0.935085509	8.351625356	3.971767629	7.87E-05	0.000662	1.144402822	up
PPIB	PPIB	PPIB	1.167410445	12.32755556	3.971529808	7.88E-05	0.000662376	1.143499226	up
PSMB8	PSMB8	PSMB8	1.802282123	9.738125356	3.97093145	7.90E-05	0.000663461	1.141226003	up
ANTXR2	ANTXR2	ANTXR2	1.852742798	8.155906624	3.969818054	7.93E-05	0.000665683	1.136996975	up
NHSL1	NHSL1	NHSL1	1.349271521	9.784061325	3.969157502	7.96E-05	0.000667218	1.134488526	up
FAM104B	FAM104B	FAM104B	0.691074003	8.425011823	3.968877936	7.97E-05	0.000667427	1.133426994	up
SLC25A1	SLC25A1	SLC25A1	1.203750043	10.37493632	3.968722636	7.97E-05	0.000667427	1.132837339	up
C17orf80	C17orf80	C17orf80	0.610074749	9.486329487	3.968413801	7.98E-05	0.000667892	1.131664796	up
C1orf66	C1orf66	C1orf66	0.731672209	9.111820869	3.967969803	7.99E-05	0.000668838	1.129979236	up
C1orf9	C1orf9	C1orf9	0.728697862	10.30122771	3.967698775	8.00E-05	0.000669036	1.128950416	up
STK32A	STK32A	STK32A	2.407600373	7.037072222	3.966653009	8.04E-05	0.000671366	1.124981322	up
TMEM170A	TMEM170A	TMEM170A	0.767141449	9.858657479	3.966137073	8.06E-05	0.000672514	1.12302351	up
SNX20	SNX20	SNX20	2.006902382	5.524028205	3.962698962	8.17E-05	0.000680952	1.109983194	up
TFAP2A	TFAP2A	TFAP2A	3.371180244	6.223328989	3.962120948	8.19E-05	0.000682289	1.10779192	up
ARFIP1	ARFIP1	ARFIP1	0.755498336	9.290097293	3.961678859	8.20E-05	0.000682972	1.106116149	up
SLC40A1	SLC40A1	SLC40A1	1.820243013	9.740638319	3.961323272	8.22E-05	0.00068369	1.104768401	up
BTN2A3	BTN2A3	BTN2A3	1.815731105	3.623158547	3.959458976	8.28E-05	0.000688094	1.097704225	up
KIF20A	KIF20A	KIF20A	4.212373845	5.766711182	3.958559402	8.31E-05	0.000690329	1.094296702	up
PHF16	PHF16	PHF16	1.668295007	8.622052564	3.95490136	8.43E-05	0.000698787	1.080447914	up
GTF2IRD2B	GTF2IRD2B	GTF2IRD2B	1.132887848	7.813078846	3.954023834	8.46E-05	0.000701017	1.077127557	up
EIF2AK1	EIF2AK1	EIF2AK1	0.578692956	11.88015121	3.952511521	8.52E-05	0.000705081	1.071406956	up
ABCB4	ABCB4	ABCB4	1.830130904	5.413575783	3.952117234	8.53E-05	0.000705373	1.069915837	up
PAICS	PAICS	PAICS	1.027018121	11.43396318	3.952114704	8.53E-05	0.000705373	1.069906271	up
MYCL1	MYCL1	MYCL1	2.22373099	7.98879245	3.951912532	8.54E-05	0.000705672	1.069141749	up
LAMB2	LAMB2	LAMB2	1.40207977	11.58149345	3.948417031	8.66E-05	0.000713607	1.0559293	up
SP3	SP3	SP3	0.677746987	10.51861973	3.94659799	8.73E-05	0.000717983	1.049058024	up
ZNF672	ZNF672	ZNF672	0.623674189	9.640052066	3.942823433	8.86E-05	0.000727964	1.03480961	up
ZKSCAN5	ZKSCAN5	ZKSCAN5	0.619263286	9.309672578	3.941328771	8.92E-05	0.00073183	1.029171074	up
PCDHGC3	PCDHGC3	PCDHGC3	1.250302482	14.68925719	3.939663187	8.98E-05	0.000736229	1.022890148	up
FBXO5	FBXO5	FBXO5	1.638897044	7.462303989	3.937622351	9.05E-05	0.000742083	1.015197609	up
C1orf156	C1orf156	C1orf156	0.753733716	7.076365242	3.936299822	9.10E-05	0.000745796	1.01021462	up
TP53TG1	TP53TG1	TP53TG1	1.102247661	7.863936895	3.935854288	9.12E-05	0.000746852	1.008536313	up
DHFR	DHFR	DHFR	1.30617627	8.78229302	3.934894111	9.15E-05	0.000748883	1.004919979	up
FOXM1	FOXM1	FOXM1	3.245947834	8.420508547	3.931503265	9.28E-05	0.000758689	0.99215572	up
PALLD	PALLD	PALLD	1.366426628	10.93091425	3.93036728	9.32E-05	0.000761553	0.987881851	up
FAM36A	FAM36A	FAM36A	0.942859082	10.76580356	3.930283892	9.33E-05	0.000761553	0.987568168	up
PRTFDC1	PRTFDC1	PRTFDC1	1.119175108	9.631403775	3.925840082	9.50E-05	0.000774826	0.970861089	up
POU5F1B	POU5F1B	POU5F1B	1.672378565	2.790987037	3.925111582	9.52E-05	0.000776506	0.968123923	up
ADAMTS5	ADAMTS5	ADAMTS5	2.050445079	6.984880769	3.923400744	9.59E-05	0.000781303	0.961697762	up
ZNF140	ZNF140	ZNF140	0.814622539	8.592640385	3.91958299	9.74E-05	0.000792254	0.947367373	up
C14orf109	C14orf109	C14orf109	0.874864921	8.094433689	3.919310733	9.75E-05	0.000792816	0.946345935	up
COQ2	COQ2	COQ2	1.063956126	7.301818091	3.91785186	9.81E-05	0.000797208	0.94087377	up
RPS23	RPS23	RPS23	0.998428235	13.27057692	3.913888969	9.97E-05	0.000808526	0.92601898	up
MED17	MED17	MED17	0.584717188	9.226712536	3.912566713	0.000100213	0.000811589	0.92106574	up
BRMS1	BRMS1	BRMS1	0.802283443	9.462689174	3.911404242	0.000100686	0.000814788	0.916712383	up
ZNF322A	ZNF322A	ZNF322A	0.683182209	9.531416239	3.911159219	0.000100787	0.000815267	0.915794949	up
MRPL42	MRPL42	MRPL42	1.012752009	8.914538675	3.90835211	0.000101939	0.000823293	0.905288291	up
ZBED1	ZBED1	ZBED1	0.90759835	10.85413397	3.902790132	0.00010426	0.000840382	0.884491809	up
GEMIN4	GEMIN4	GEMIN4	0.686100775	8.918194017	3.899707977	0.000105567	0.000849586	0.872979698	up
CASC5	CASC5	CASC5	3.420699584	5.350655627	3.897922637	0.000106332	0.000854398	0.866315276	up
PM20D2	PM20D2	PM20D2	1.142316026	8.847719872	3.895925538	0.000107193	0.000860308	0.85886385	up
SC65	SC65	SC65	1.289698049	8.885592165	3.895732455	0.000107276	0.000860643	0.85814363	up
ZNF700	ZNF700	ZNF700	0.911172956	7.62548312	3.894793044	0.000107684	0.000863239	0.854639997	up
FANCD2	FANCD2	FANCD2	2.198360588	7.112262749	3.89184671	0.000108972	0.000871864	0.843656582	up
CLEC4F	CLEC4F	CLEC4F	3.271146341	3.877847578	3.89031788	0.000109647	0.000875893	0.837960508	up
LOC100130932	LOC100130932	LOC100130932	0.909626844	5.43136802	3.890211692	0.000109694	0.000875927	0.837564956	up
FAM110A	FAM110A	FAM110A	1.589397819	7.276437322	3.883962637	0.000112492	0.000895484	0.814305264	up
TRIM47	TRIM47	TRIM47	1.59078023	10.90248989	3.88369927	0.000112611	0.000896087	0.813325768	up
PEX2	PEX2	PEX2	0.792847446	9.897940385	3.882095598	0.000113341	0.000900845	0.807362873	up
ROCK1	ROCK1	ROCK1	1.057373945	9.903622792	3.881114171	0.000113789	0.000904061	0.803714819	up
G6PC3	G6PC3	G6PC3	0.833236829	10.84274209	3.877498368	0.000115457	0.000915893	0.790282171	up
TMEM187	TMEM187	TMEM187	0.92810043	7.866990028	3.87623644	0.000116044	0.000920197	0.785596948	up
TNC	TNC	TNC	2.828236255	12.00263212	3.874238131	0.00011698	0.000926546	0.778180717	up
ANKFY1	ANKFY1	ANKFY1	0.873162669	11.84400356	3.873080704	0.000117526	0.000930148	0.773886882	up
INTS4	INTS4	INTS4	0.660372253	9.043488746	3.872919421	0.000117602	0.000930392	0.773288654	up
TMED1	TMED1	TMED1	0.947389182	9.344961396	3.872175841	0.000117954	0.000932817	0.770530869	up
TARS	TARS	TARS	0.62954858	10.40118462	3.871661839	0.000118198	0.000934385	0.768624842	up
EGFR	EGFR	EGFR	3.346723386	11.26508632	3.870983328	0.00011852	0.000936214	0.76610915	up
KLHL20	KLHL20	KLHL20	0.820211463	8.952149501	3.869782367	0.000119093	0.000940378	0.761657423	up
SUCLG2	SUCLG2	SUCLG2	0.892440976	9.419804558	3.869578647	0.000119191	0.000940786	0.760902403	up
PCNA	PCNA	PCNA	1.496888666	10.34102707	3.868700232	0.000119612	0.000943384	0.757647293	up
HNRNPA1L2	HNRNPA1L2	HNRNPA1L2	0.927091392	10.95068818	3.867232666	0.000120318	0.000947943	0.752210561	up
BCL7C	BCL7C	BCL7C	1.084014591	9.158733689	3.867212078	0.000120328	0.000947943	0.752134307	up
NOTCH1	NOTCH1	NOTCH1	1.500758192	11.99108903	3.866463138	0.00012069	0.000950432	0.749360568	up
APEX2	APEX2	APEX2	0.715213486	8.444419373	3.864237676	0.000121773	0.000958219	0.741121482	up
ZNF384	ZNF384	ZNF384	0.712408293	10.31169416	3.863183274	0.000122289	0.000961911	0.737219468	up
SNRPA	SNRPA	SNRPA	0.813791722	9.883055484	3.861589931	0.000123072	0.000966593	0.731324941	up
TIMELESS	TIMELESS	TIMELESS	1.699599211	8.782793803	3.860621928	0.000123551	0.000969979	0.727744977	up
CLEC4E	CLEC4E	CLEC4E	3.181856356	4.559553561	3.859883806	0.000123917	0.000972109	0.725015757	up
DBF4	DBF4	DBF4	1.546257245	7.467444017	3.859618146	0.000124049	0.000972401	0.724033596	up
ESCO2	ESCO2	ESCO2	3.27789637	5.20208953	3.858532704	0.000124589	0.000975521	0.72002133	up
AIDA	AIDA	AIDA	0.763867977	9.745987322	3.857091075	0.000125311	0.000979674	0.71469411	up
DAZAP2	DAZAP2	DAZAP2	0.688683085	12.81499793	3.856647652	0.000125533	0.000980295	0.713055921	up
PDIA4	PDIA4	PDIA4	1.55037023	11.09402771	3.855943472	0.000125888	0.000982315	0.710454762	up
METT10D	METT10D	METT10D	0.732167389	9.836692521	3.855355097	0.000126184	0.00098425	0.708281719	up
KRI1	KRI1	KRI1	0.810777762	9.629702991	3.855191605	0.000126267	0.00098425	0.707677949	up
DIMT1L	DIMT1L	DIMT1L	0.792133085	9.008711111	3.854279245	0.000126729	0.000987005	0.704309101	up
NUP107	NUP107	NUP107	1.187931822	8.987930769	3.853700993	0.000127022	0.000988916	0.702174327	up
MRPL40	MRPL40	MRPL40	0.843450588	9.332363105	3.85316658	0.000127294	0.000990162	0.700201668	up
SNAPIN	SNAPIN	SNAPIN	0.873503027	9.744201496	3.852247727	0.000127763	0.000993175	0.696810554	up
C7orf36	C7orf36	C7orf36	0.93976858	8.104375071	3.851726772	0.00012803	0.000994211	0.694888264	up
CAPN7	CAPN7	CAPN7	0.687442037	9.334045726	3.851571416	0.000128109	0.000994359	0.694315058	up
RHOA	RHOA	RHOA	0.685514735	13.26367215	3.846568593	0.000130697	0.001011003	0.67586835	up
WBSCR16	WBSCR16	WBSCR16	0.787687547	9.811617236	3.846247455	0.000130864	0.001011157	0.674685017	up
GSTP1	GSTP1	GSTP1	1.047163601	11.83756517	3.844639043	0.000131708	0.001016757	0.668759737	up
CEP55	CEP55	CEP55	3.379574032	5.228202991	3.84439377	0.000131837	0.001016757	0.667856377	up
RMI1	RMI1	RMI1	0.991910861	8.207285969	3.84397498	0.000132057	0.001018076	0.666314068	up
WDR35	WDR35	WDR35	0.798685409	9.558756766	3.843713354	0.000132195	0.001018758	0.665350637	up
C21orf49	C21orf49	C21orf49	1.194744347	3.758754772	3.843369127	0.000132377	0.001019776	0.664083131	up
NBN	NBN	NBN	0.731003472	10.24973689	3.843250253	0.00013244	0.001019877	0.663645441	up
POPDC2	POPDC2	POPDC2	1.245927547	4.979953419	3.839787844	0.000134282	0.001033678	0.650902626	up
BOC	BOC	BOC	1.556448694	9.657542877	3.836664036	0.000135965	0.001044675	0.63941542	up
SOX6	SOX6	SOX6	2.093927288	10.61185328	3.833526859	0.000137676	0.001056234	0.627888061	up
SEPX1	SEPX1	SEPX1	0.874812496	8.965801638	3.832920225	0.000138009	0.001057999	0.625660066	up
TMBIM6	TMBIM6	TMBIM6	0.697240717	14.17503462	3.832722544	0.000138117	0.001058437	0.624934113	up
SNAPC1	SNAPC1	SNAPC1	0.917630086	7.722434259	3.831527259	0.000138776	0.001062693	0.620545375	up
DDAH2	DDAH2	DDAH2	1.091961779	10.60290427	3.830869829	0.00013914	0.001065081	0.618132041	up
COPG2	COPG2	COPG2	0.696577676	8.918996296	3.83068108	0.000139245	0.001065484	0.617439242	up
HNRNPAB	HNRNPAB	HNRNPAB	0.861747059	10.91830926	3.82906441	0.000140143	0.001071323	0.611506644	up
PDCL	PDCL	PDCL	0.605016184	9.054866952	3.828460077	0.000140481	0.001073343	0.609289572	up
ZCCHC10	ZCCHC10	ZCCHC10	0.747365868	8.208462749	3.827736323	0.000140886	0.001075237	0.606634833	up
FBXO43	FBXO43	FBXO43	1.910070187	3.392705698	3.826142414	0.000141782	0.001081272	0.600790052	up
RPSA	RPSA	RPSA	1.165541765	12.20716019	3.824077797	0.000142951	0.001089374	0.593222673	up
NXT1	NXT1	NXT1	1.441018551	8.050914886	3.822760928	0.000143701	0.001094684	0.588398038	up
RBBP9	RBBP9	RBBP9	0.797865122	9.425262322	3.822064342	0.000144099	0.001096904	0.585846586	up
PHACTR4	PHACTR4	PHACTR4	0.909575251	9.629796795	3.821102263	0.000144651	0.001100696	0.582323424	up
CDC23	CDC23	CDC23	0.56961802	9.491080912	3.820460747	0.00014502	0.001103095	0.579974645	up
ABCD4	ABCD4	ABCD4	0.873081506	9.656382977	3.817092945	0.000146972	0.001117529	0.567650326	up
C10orf2	C10orf2	C10orf2	1.160183228	8.514139815	3.814406647	0.000148546	0.001126582	0.557827408	up
ZNF124	ZNF124	ZNF124	1.27475957	5.834320085	3.813421425	0.000149128	0.001130157	0.554226434	up
CHRAC1	CHRAC1	CHRAC1	0.760725997	8.468847721	3.809975541	0.000151179	0.001144011	0.541638781	up
LRP10	LRP10	LRP10	1.06821363	11.31240527	3.808614794	0.000151996	0.00114977	0.536671039	up
RNASEH2A	RNASEH2A	RNASEH2A	1.50635307	8.66530406	3.808462453	0.000152088	0.001150041	0.536114987	up
ZKSCAN4	ZKSCAN4	ZKSCAN4	0.677089957	7.035167379	3.808072786	0.000152323	0.001150969	0.534692779	up
RP9	RP9	RP9	1.064336184	7.460395442	3.807276227	0.000152804	0.001152526	0.531785932	up
SCARA3	SCARA3	SCARA3	1.479906571	12.04112593	3.807269881	0.000152808	0.001152526	0.531762774	up
TSKU	TSKU	TSKU	1.344594835	8.682717949	3.807267239	0.000152809	0.001152526	0.531753134	up
ZNF100	ZNF100	ZNF100	0.984826901	8.181212464	3.806456034	0.000153301	0.001155809	0.528793445	up
RPL11	RPL11	RPL11	1.089842912	12.9825005	3.805544158	0.000153855	0.001158502	0.525467179	up
C1orf27	C1orf27	C1orf27	0.71673924	9.210734259	3.805497377	0.000153884	0.001158502	0.525296554	up
BCAN	BCAN	BCAN	2.732703659	15.48263996	3.805041835	0.000154162	0.001160167	0.523635172	up
SLC4A2	SLC4A2	SLC4A2	1.241510502	10.75630783	3.802520663	0.000155707	0.001170083	0.514443784	up
CXCL16	CXCL16	CXCL16	1.46102858	10.25296239	3.799757072	0.000157418	0.001181713	0.504375326	up
LARS	LARS	LARS	0.572870287	11.57947001	3.799586153	0.000157524	0.001182009	0.503752854	up
RPL32	RPL32	RPL32	1.08940023	13.33056097	3.79841873	0.000158253	0.001186608	0.499501929	up
SLC25A15	SLC25A15	SLC25A15	0.996256055	7.972700214	3.792887234	0.000161748	0.001209283	0.479377178	up
CBY1	CBY1	CBY1	0.810135395	9.111005199	3.791872138	0.000162398	0.001213696	0.475687101	up
EPHB4	EPHB4	EPHB4	1.569276155	8.627458974	3.789154536	0.000164148	0.001224994	0.465812726	up
TBX15	TBX15	TBX15	2.471360057	6.456277778	3.786234912	0.000166048	0.001237825	0.455211878	up
ZBTB5	ZBTB5	ZBTB5	0.887987016	9.187362322	3.784816119	0.000166979	0.001243862	0.450063216	up
CECR5	CECR5	CECR5	0.95132637	9.833410541	3.780320734	0.000169961	0.0012647	0.433762127	up
ABCC6P2	ABCC6P2	ABCC6P2	1.637976241	4.342389744	3.779732371	0.000170355	0.001266177	0.431629987	up
VPS54	VPS54	VPS54	0.646593529	8.832468162	3.779389302	0.000170586	0.001266271	0.430386908	up
LIPT1	LIPT1	LIPT1	0.798457001	6.857129986	3.779273403	0.000170663	0.001266271	0.429966981	up
DLGAP5	DLGAP5	DLGAP5	4.259400086	5.045782479	3.777807609	0.00017165	0.001273024	0.424657169	up
C2orf64	C2orf64	C2orf64	0.669004605	10.11995962	3.776950344	0.00017223	0.00127564	0.421552662	up
MCM10	MCM10	MCM10	3.348619383	5.394988818	3.776845062	0.000172302	0.00127564	0.421171437	up
EIF2B1	EIF2B1	EIF2B1	0.517286385	10.07472201	3.77603591	0.000172851	0.001278323	0.418241866	up
TRIM24	TRIM24	TRIM24	1.080536413	10.19850028	3.774800866	0.000173692	0.001284082	0.41377149	up
LOC144486	LOC144486	LOC144486	1.40035495	4.303380912	3.773414921	0.000174641	0.001289703	0.408756579	up
TIGD1	TIGD1	TIGD1	1.093265294	7.944198504	3.772576422	0.000175217	0.001293494	0.405723412	up
SFRS12	SFRS12	SFRS12	0.779013372	10.04630484	3.770158306	0.000176889	0.001303963	0.396979785	up
HNRNPUL1	HNRNPUL1	HNRNPUL1	0.752622037	12.35708148	3.769805911	0.000177134	0.0013053	0.395706017	up
CDCA2	CDCA2	CDCA2	3.256043486	4.774972293	3.769238246	0.000177529	0.001307478	0.393654368	up
CKS2	CKS2	CKS2	2.217358436	7.543025285	3.768709257	0.000177898	0.001309522	0.391742773	up
OBSL1	OBSL1	OBSL1	0.908181865	11.40183333	3.767713499	0.000178595	0.001314179	0.388145119	up
SELK	SELK	SELK	0.865637661	9.886372151	3.767224151	0.000178938	0.001316233	0.386377448	up
FAM129B	FAM129B	FAM129B	1.279308867	10.87395698	3.765365986	0.000180248	0.001325389	0.379667209	up
NOP2	NOP2	NOP2	0.837081521	9.279059402	3.764053193	0.000181178	0.001331754	0.374928344	up
CDK1	CDK1	CDK1	3.083398737	7.284477208	3.762546695	0.000182252	0.001338685	0.369492202	up
KRTCAP2	KRTCAP2	KRTCAP2	0.960553085	9.984211538	3.761406324	0.000183068	0.001343413	0.365378605	up
PSTPIP1	PSTPIP1	PSTPIP1	2.387345265	7.050641382	3.760321414	0.000183848	0.001348481	0.361466184	up
MS4A4A	MS4A4A	MS4A4A	2.654045538	7.46912208	3.757756806	0.000185704	0.001359666	0.352221944	up
DENND4C	DENND4C	DENND4C	0.902551449	9.78944302	3.757620857	0.000185803	0.001359905	0.351732081	up
IFT52	IFT52	IFT52	0.81856505	9.427614815	3.756732296	0.00018645	0.001364158	0.348530748	up
RPS5	RPS5	RPS5	1.326095954	12.80581083	3.755671413	0.000187226	0.00136886	0.34470952	up
EML3	EML3	EML3	0.864163845	10.02050883	3.753962303	0.000188483	0.001376085	0.338555605	up
SGOL1	SGOL1	SGOL1	3.267009555	4.247260256	3.750031758	0.000191402	0.001394425	0.324413262	up
EIF4EBP3	EIF4EBP3	EIF4EBP3	1.348664448	7.696898575	3.748178559	0.000192794	0.001401577	0.317750272	up
CEP57	CEP57	CEP57	0.705117159	9.515514957	3.746433587	0.000194112	0.001408294	0.311479289	up
CCDC102A	CCDC102A	CCDC102A	1.482642683	6.57618255	3.745226026	0.00019503	0.001412831	0.307141267	up
ZNF85	ZNF85	ZNF85	1.090979527	6.941969017	3.744662068	0.00019546	0.001415446	0.305115772	up
PPIL4	PPIL4	PPIL4	0.694350316	8.998144801	3.744067734	0.000195914	0.001417013	0.302981496	up
RPS10	RPS10	RPS10	1.098630976	11.94858597	3.742365824	0.00019722	0.001424672	0.296871676	up
SDCBP	SDCBP	SDCBP	0.794296327	11.93511895	3.740644546	0.000198548	0.001432255	0.290695035	up
GOLM1	GOLM1	GOLM1	0.99512594	12.76559815	3.737531943	0.000200973	0.001446187	0.279532689	up
CHEK2	CHEK2	CHEK2	1.905279168	6.032768803	3.736578138	0.000201721	0.001450556	0.27611396	up
PRPF3	PRPF3	PRPF3	0.79340208	9.603151068	3.736304287	0.000201937	0.001451088	0.275132546	up
CCDC52	CCDC52	CCDC52	0.92522977	7.539139815	3.735522278	0.000202553	0.001454499	0.272330411	up
LRRN1	LRRN1	LRRN1	1.87772934	10.9678552	3.735429146	0.000202626	0.001454518	0.271996734	up
RPE65	RPE65	RPE65	3.349541923	7.051224786	3.735244452	0.000202772	0.001455056	0.271335024	up
PGF	PGF	PGF	2.629084677	8.493299003	3.734539733	0.00020333	0.001457527	0.268810501	up
PGPEP1	PGPEP1	PGPEP1	0.83363198	10.23277443	3.73346659	0.000204181	0.001463121	0.264967044	up
MEPCE	MEPCE	MEPCE	0.664145595	10.67097521	3.733290934	0.000204321	0.001463397	0.264338032	up
NUPR1	NUPR1	NUPR1	1.88649693	9.884480342	3.731965144	0.000205378	0.001467091	0.259591399	up
SEC13	SEC13	SEC13	0.680735495	10.76996695	3.731801432	0.000205509	0.001467516	0.259005387	up
PRKD2	PRKD2	PRKD2	1.159222482	8.894705912	3.730876352	0.000206251	0.001471785	0.255694487	up
RAB7L1	RAB7L1	RAB7L1	0.988282052	9.896723006	3.730430358	0.000206609	0.00147383	0.254098536	up
CASZ1	CASZ1	CASZ1	2.074023587	6.388631339	3.729440627	0.000207406	0.001479003	0.250557527	up
KIAA0922	KIAA0922	KIAA0922	1.290591119	7.716318875	3.729120423	0.000207665	0.001479818	0.24941211	up
GRHL3	GRHL3	GRHL3	3.008780187	6.361230128	3.72871493	0.000207993	0.00148164	0.247961737	up
DVL3	DVL3	DVL3	0.665646628	11.48390556	3.726205604	0.000210032	0.001494614	0.23898972	up
ARL13B	ARL13B	ARL13B	0.902355854	7.981188818	3.72353778	0.000212221	0.001507058	0.229457354	up
TBX2	TBX2	TBX2	1.772086729	8.397365028	3.721856172	0.000213612	0.001515362	0.223452195	up
NPM1	NPM1	NPM1	0.832319785	12.03907158	3.721444898	0.000213954	0.001516781	0.221983899	up
DARS2	DARS2	DARS2	0.852281951	8.267051567	3.721074544	0.000214262	0.001518395	0.220661823	up
ANXA5	ANXA5	ANXA5	1.731129857	12.45271987	3.720350629	0.000214865	0.001521618	0.21807799	up
MCL1	MCL1	MCL1	0.977404046	12.34288248	3.719734432	0.000215379	0.001524737	0.215879005	up
BACH1	BACH1	BACH1	0.878910861	9.330690812	3.71877263	0.000216185	0.001529912	0.212447383	up
TMEM43	TMEM43	TMEM43	0.772825509	10.68268105	3.716950147	0.000217719	0.001538443	0.205947264	up
GTF2IRD2	GTF2IRD2	GTF2IRD2	0.938065725	9.090004345	3.713795913	0.000220399	0.001553842	0.194704523	up
CNOT10	CNOT10	CNOT10	0.555519727	8.778563034	3.712937166	0.000221134	0.001557953	0.191645249	up
KIF2C	KIF2C	KIF2C	3.257516671	6.725054986	3.710981841	0.000222816	0.00156765	0.184681966	up
GANAB	GANAB	GANAB	0.669474849	12.62464651	3.710581488	0.000223161	0.001569546	0.18325667	up
ACO1	ACO1	ACO1	0.682578034	9.942896368	3.71039327	0.000223324	0.001570153	0.182586644	up
RPL7A	RPL7A	RPL7A	1.176416714	13.05183768	3.709725506	0.000223903	0.00157368	0.180209781	up
VMA21	VMA21	VMA21	0.653676471	10.90002066	3.709511643	0.000224088	0.0015744	0.179448634	up
SAP30	SAP30	SAP30	1.001743572	8.553748647	3.709430658	0.000224158	0.0015744	0.179160416	up
GAL3ST4	GAL3ST4	GAL3ST4	1.580728393	9.396549644	3.708239448	0.000225195	0.001580058	0.174921724	up
KIAA0391	KIAA0391	KIAA0391	0.707430057	9.238891382	3.706238169	0.000226946	0.001589584	0.167803499	up
KTELC1	KTELC1	KTELC1	0.802170072	8.58423661	3.706201771	0.000226978	0.001589584	0.167674071	up
MFNG	MFNG	MFNG	1.614794333	8.245792949	3.706157312	0.000227017	0.001589584	0.167515979	up
IFI16	IFI16	IFI16	1.578913974	10.52874815	3.702826759	0.000229961	0.001608004	0.155678175	up
RBM38	RBM38	RBM38	1.013231535	9.465474786	3.70237815	0.00023036	0.001610247	0.154084461	up
RPS29	RPS29	RPS29	1.178717991	11.63910256	3.700317659	0.000232202	0.001621468	0.146766818	up
NUDCD2	NUDCD2	NUDCD2	0.744028235	9.104388889	3.698746258	0.000233617	0.001630153	0.141188764	up
FLT3LG	FLT3LG	FLT3LG	1.484886442	6.662610328	3.696182445	0.000235941	0.001643738	0.132092798	up
GTF2F2	GTF2F2	GTF2F2	0.909774333	9.471514459	3.693329078	0.000238554	0.001660176	0.121976668	up
GLYCTK	GLYCTK	GLYCTK	0.982207905	6.519832123	3.692125368	0.000239665	0.001666774	0.117711371	up
MARVELD3	MARVELD3	MARVELD3	3.398051535	5.687788889	3.691420795	0.000240317	0.001670744	0.115215365	up
P4HA1	P4HA1	P4HA1	1.143292726	9.777509615	3.687557394	0.000243923	0.001692947	0.101537096	up
BUB1B	BUB1B	BUB1B	3.355978164	6.295035185	3.687110406	0.000244343	0.001695292	0.099955436	up
RAI14	RAI14	RAI14	1.216291148	8.711388105	3.685099556	0.000246243	0.001706071	0.09284235	up
HMGB1	HMGB1	HMGB1	0.662161736	12.62160548	3.684592885	0.000246724	0.001708348	0.091050663	up
EFHC1	EFHC1	EFHC1	1.023994821	8.98528141	3.684043621	0.000247247	0.001710234	0.089108628	up
FAM181B	FAM181B	FAM181B	1.800140086	11.04539858	3.682988859	0.000248253	0.001715459	0.085380081	up
LIN9	LIN9	LIN9	1.121726026	6.630116524	3.682627516	0.000248598	0.001716691	0.084102981	up
RBL1	RBL1	RBL1	1.553824548	6.942377422	3.681483558	0.000249695	0.001723106	0.080060673	up
SH3BP2	SH3BP2	SH3BP2	1.205302726	10.69081795	3.679914176	0.000251207	0.001730382	0.07451704	up
NARS2	NARS2	NARS2	0.63399363	8.399798006	3.67841175	0.000252663	0.001739495	0.069212051	up
SYS1	SYS1	SYS1	0.748525811	9.84297443	3.678003154	0.00025306	0.001741334	0.067769679	up
ETV6	ETV6	ETV6	1.015591133	8.947797578	3.677187312	0.000253855	0.001744777	0.064890162	up
RBBP7	RBBP7	RBBP7	0.6292567	11.48311481	3.675458307	0.000255548	0.001754648	0.058789664	up
ELAC1	ELAC1	ELAC1	0.675306671	7.445196795	3.673668327	0.000257311	0.001763807	0.052476931	up
RAMP2	RAMP2	RAMP2	1.183955811	8.466723077	3.672293574	0.000258673	0.001771369	0.047630589	up
SMEK2	SMEK2	SMEK2	0.596576772	10.73144765	3.672134546	0.000258831	0.00177186	0.047070091	up
RFC5	RFC5	RFC5	0.966627303	8.360802493	3.670992851	0.000259968	0.001778458	0.043046827	up
STT3A	STT3A	STT3A	0.818005395	10.60459915	3.670198232	0.000260763	0.001782702	0.040247351	up
CHST9	CHST9	CHST9	3.260650129	8.946206125	3.669330168	0.000261633	0.00178746	0.037189786	up
ZNF823	ZNF823	ZNF823	0.881809684	6.238528989	3.66860169	0.000262365	0.001791867	0.034624424	up
C14orf149	C14orf149	C14orf149	1.093963687	7.465851923	3.668069089	0.000262902	0.001794553	0.032749156	up
FTSJD1	FTSJD1	FTSJD1	0.763051908	8.645277066	3.667562893	0.000263413	0.001797228	0.030967103	up
DEK	DEK	DEK	0.774783472	10.78662507	3.667191548	0.000263788	0.001799192	0.02965994	up
APRT	APRT	APRT	0.917467776	9.476413105	3.666902148	0.000264081	0.001800591	0.028641321	up
MRPL11	MRPL11	MRPL11	0.901984993	8.960040598	3.664757921	0.000266261	0.001813047	0.021096541	up
ATP5G2	ATP5G2	ATP5G2	0.779169039	11.9899594	3.664580545	0.000266442	0.001813137	0.020472611	up
CLK2P	CLK2P	CLK2P	0.975172941	3.815907265	3.664015636	0.000267019	0.001815803	0.018485694	up
FAU	FAU	FAU	0.938192626	12.56923034	3.662372351	0.000268706	0.001824855	0.012707553	up
PLSCR3	PLSCR3	PLSCR3	0.932419369	8.714778205	3.66143175	0.000269676	0.001830622	0.009401318	up
PDE9A	PDE9A	PDE9A	1.164967504	9.029770014	3.661375982	0.000269734	0.001830622	0.009205317	up
U2AF1	U2AF1	U2AF1	0.72361462	10.69544067	3.660360349	0.000270785	0.001836542	0.005636316	up
STK17A	STK17A	STK17A	1.416860143	9.725108547	3.660238797	0.000270911	0.00183679	0.005209237	up
RNASEH2C	RNASEH2C	RNASEH2C	0.854173386	10.38588953	3.6592648	0.000271923	0.001840877	0.001787553	up
C1orf144	C1orf144	C1orf144	0.962365194	11.17219074	3.657822321	0.000273429	0.001849858	-0.003278321	up
UTP6	UTP6	UTP6	0.594720244	9.174404345	3.657783618	0.000273469	0.001849858	-0.003414218	up
CNOT6	CNOT6	CNOT6	0.765257733	9.749687179	3.656705443	0.0002746	0.001856282	-0.007199387	up
SLC31A1	SLC31A1	SLC31A1	0.809477532	9.796692023	3.656609031	0.000274701	0.001856356	-0.007537811	up
C20orf108	C20orf108	C20orf108	0.85843439	10.28366019	3.655626658	0.000275735	0.001861507	-0.01098563	up
COQ5	COQ5	COQ5	0.663670961	9.20046396	3.654424024	0.000277006	0.001868859	-0.01520528	up
RCC2	RCC2	RCC2	1.006016327	11.07461097	3.652999328	0.000278519	0.001877833	-0.020202344	up
LIMD1	LIMD1	LIMD1	1.597203558	9.123187464	3.652322801	0.00027924	0.001882077	-0.022574577	up
CD276	CD276	CD276	1.564960603	10.34249416	3.65033697	0.000281367	0.001895168	-0.029535436	up
PAPOLA	PAPOLA	PAPOLA	0.594498938	11.19708462	3.649174976	0.000282619	0.001902974	-0.03360684	up
RFTN2	RFTN2	RFTN2	1.513659742	10.54905869	3.647727735	0.000284185	0.001910387	-0.038675951	up
RPL22L1	RPL22L1	RPL22L1	1.535018924	8.452565741	3.647362122	0.000284582	0.001911804	-0.039956241	up
GLT8D1	GLT8D1	GLT8D1	0.63125561	10.17047949	3.646519444	0.000285499	0.001916709	-0.042906632	up
FUBP3	FUBP3	FUBP3	0.723368264	10.83297607	3.645236009	0.000286901	0.001925491	-0.047398945	up
GOLIM4	GOLIM4	GOLIM4	1.514508537	11.13942144	3.644928315	0.000287238	0.001927123	-0.048475717	up
ZIC4	ZIC4	ZIC4	1.784369469	6.245900285	3.642412551	0.000290008	0.00194253	-0.057276333	up
ZNF572	ZNF572	ZNF572	1.028979469	6.260230556	3.641229546	0.000291319	0.001949404	-0.061412686	up
SNAP23	SNAP23	SNAP23	0.885393917	9.498107692	3.639770395	0.000292943	0.001959637	-0.066512798	up
C1orf55	C1orf55	C1orf55	0.728381234	9.295533333	3.6391851	0.000293597	0.001963373	-0.068558004	up
RAD51	RAD51	RAD51	2.576191377	5.334522436	3.634982175	0.000298335	0.001991809	-0.083235056	up
GOLPH3	GOLPH3	GOLPH3	0.536500818	10.65941959	3.631016055	0.000302871	0.002019467	-0.097070196	up
SULF2	SULF2	SULF2	1.823295854	12.19912942	3.62942469	0.000304709	0.002031065	-0.102617317	up
NOL10	NOL10	NOL10	0.544988623	8.840346937	3.626837567	0.00030772	0.00205011	-0.111630421	up
SLC16A4	SLC16A4	SLC16A4	2.01712627	7.832579274	3.626210126	0.000308454	0.002054028	-0.113815389	up
RALY	RALY	RALY	0.663366686	11.23910185	3.623471613	0.000311679	0.002073483	-0.123347585	up
NAB1	NAB1	NAB1	0.668597389	10.1259953	3.623156748	0.000312052	0.00207529	-0.12444312	up
NLRX1	NLRX1	NLRX1	0.837641994	8.763615883	3.622996178	0.000312242	0.002075883	-0.125001768	up
NR5A2	NR5A2	NR5A2	2.749961162	4.182334544	3.621977932	0.000313451	0.002083247	-0.128543858	up
EIF3F	EIF3F	EIF3F	0.862505352	10.93222215	3.621891697	0.000313554	0.002083255	-0.128843792	up
THUMPD3	THUMPD3	THUMPD3	0.517536958	9.810470798	3.619825668	0.000316021	0.002096257	-0.136027605	up
LSM7	LSM7	LSM7	1.17072033	9.467021866	3.618759802	0.000317301	0.002104068	-0.139732199	up
APBA3	APBA3	APBA3	0.915141019	8.03440292	3.617961154	0.000318264	0.002109087	-0.142507344	up
C17orf70	C17orf70	C17orf70	0.896684189	9.82515755	3.617280904	0.000319085	0.002113851	-0.144870613	up
DISC1	DISC1	DISC1	1.38738439	8.907742735	3.615704096	0.000320998	0.00212515	-0.15034699	up
DNTTIP1	DNTTIP1	DNTTIP1	0.66873363	9.22615057	3.615176078	0.000321641	0.002127364	-0.152180323	up
ATG4A	ATG4A	ATG4A	0.82307703	7.577094658	3.615174149	0.000321643	0.002127364	-0.152187018	up
DHX35	DHX35	DHX35	0.528270933	8.473188319	3.614972354	0.000321889	0.002128306	-0.152887603	up
RPS27	RPS27	RPS27	3.377589828	7.48185292	3.614045415	0.000323022	0.002135105	-0.156105235	up
PARD3	PARD3	PARD3	1.24377792	9.081439103	3.613422394	0.000323785	0.002138084	-0.158267446	up
C5orf56	C5orf56	C5orf56	1.003904261	6.667193946	3.612525857	0.000324886	0.002144666	-0.161378271	up
PLXNB2	PLXNB2	PLXNB2	0.89583439	11.7212938	3.611956329	0.000325587	0.002147224	-0.163354049	up
BMPR1A	BMPR1A	BMPR1A	0.964313816	9.313205484	3.611531286	0.000326112	0.002149992	-0.164828391	up
UBIAD1	UBIAD1	UBIAD1	0.717397547	9.051667877	3.60951971	0.000328604	0.002164338	-0.17180365	up
POFUT2	POFUT2	POFUT2	0.829434118	9.416986467	3.609072567	0.000329161	0.002167308	-0.17335364	up
RPL8	RPL8	RPL8	1.057322109	13.88721132	3.608878964	0.000329402	0.002167506	-0.174024692	up
AQR	AQR	AQR	0.8209167	9.382649715	3.605635761	0.000333467	0.002189343	-0.185260892	up
B2M	B2M	B2M	1.609933443	14.49918668	3.60386774	0.000335703	0.002202614	-0.191382176	up
C3orf19	C3orf19	C3orf19	0.60892396	8.635386895	3.603468342	0.00033621	0.002205236	-0.19276458	up
NR2C2AP	NR2C2AP	NR2C2AP	0.985699139	8.25027849	3.603177114	0.00033658	0.002206959	-0.193772491	up
LOC642846	LOC642846	LOC642846	1.89697373	6.770542521	3.60051558	0.000339981	0.002226413	-0.20298016	up
C11orf82	C11orf82	C11orf82	2.178417432	5.833401638	3.599571936	0.000341194	0.002232935	-0.206243158	up
UNK	UNK	UNK	0.707638207	9.941958048	3.599207111	0.000341664	0.002235299	-0.207504452	up
LOC645323	LOC645323	LOC645323	1.626989039	11.2240208	3.598305108	0.00034283	0.002241494	-0.210622386	up
DCI	DCI	DCI	0.950179125	9.697211467	3.597692631	0.000343623	0.002245965	-0.212739093	up
MITD1	MITD1	MITD1	0.718224003	7.347268447	3.596889344	0.000344666	0.002252066	-0.215514709	up
SCRN2	SCRN2	SCRN2	1.010521119	9.212463675	3.594972745	0.000347167	0.00226767	-0.222134764	up
MCEE	MCEE	MCEE	0.753904921	6.672295228	3.594889945	0.000347275	0.00226767	-0.222420686	up
TRAF4	TRAF4	TRAF4	1.497921277	10.45171232	3.592923994	0.000349858	0.002281637	-0.229207527	up
TH1L	TH1L	TH1L	0.533892726	10.63235007	3.589770858	0.00035404	0.002303053	-0.240085293	up
CCDC90B	CCDC90B	CCDC90B	0.692098737	9.823409259	3.587605991	0.000356937	0.002321168	-0.247548377	up
LLPH	LLPH	LLPH	0.660298106	8.778755128	3.58700877	0.000357741	0.002324919	-0.249606452	up
AASS	AASS	AASS	1.169553214	10.03150306	3.585700923	0.000359506	0.002333435	-0.254112254	up
FCHO2	FCHO2	FCHO2	0.770273716	9.033947436	3.584826557	0.000360691	0.002339645	-0.257123742	up
C6orf62	C6orf62	C6orf62	0.656901679	12.08226289	3.583651199	0.000362289	0.002347045	-0.261170789	up
UNC13D	UNC13D	UNC13D	1.406472482	8.011194872	3.581336635	0.000365455	0.002364575	-0.269136671	up
TMEM204	TMEM204	TMEM204	1.350637131	7.922677208	3.580986538	0.000365936	0.002366943	-0.270341143	up
TMSB15A	TMSB15A	TMSB15A	3.362332898	5.698744658	3.579168144	0.000368446	0.002382421	-0.276595323	up
SPAG16	SPAG16	SPAG16	0.840434562	9.461228561	3.578162069	0.000369841	0.002388924	-0.280054298	up
DTX3L	DTX3L	DTX3L	1.44434594	9.432798575	3.578107386	0.000369917	0.002388924	-0.280242279	up
GABARAP	GABARAP	GABARAP	0.708352281	12.93388704	3.577141455	0.000371261	0.002394562	-0.283562305	up
C2orf63	C2orf63	C2orf63	0.878468121	7.650371225	3.577061211	0.000371373	0.002394562	-0.283838075	up
PAG1	PAG1	PAG1	0.995295122	9.984606125	3.576853034	0.000371663	0.002395682	-0.284553478	up
SORD	SORD	SORD	1.130579799	9.072667236	3.576071777	0.000372755	0.002401965	-0.287237915	up
C11orf54	C11orf54	C11orf54	0.657407159	8.997404772	3.574973193	0.000374295	0.002410812	-0.29101175	up
MMP19	MMP19	MMP19	1.13839604	8.931567806	3.574921766	0.000374368	0.002410812	-0.291188385	up
C8orf30A	C8orf30A	C8orf30A	0.73950736	8.824600214	3.574647952	0.000374753	0.002410812	-0.292128801	up
AUP1	AUP1	AUP1	0.685020273	11.10910121	3.574593387	0.000374829	0.002410812	-0.292316195	up
SMURF2	SMURF2	SMURF2	0.808069412	8.697773932	3.57456996	0.000374862	0.002410812	-0.29239665	up
MED22	MED22	MED22	0.626758508	9.968454416	3.573398647	0.000376513	0.002420107	-0.296418655	up
C17orf48	C17orf48	C17orf48	0.729969828	6.926310613	3.57116784	0.000379677	0.002439678	-0.304075192	up
RPL35A	RPL35A	RPL35A	1.01705297	12.270649	3.568627307	0.00038331	0.002460713	-0.312789156	up
LAG3	LAG3	LAG3	1.869424534	4.122609544	3.5645868	0.000389156	0.002494141	-0.326635686	up
CENPK	CENPK	CENPK	3.099705194	5.191867521	3.564084333	0.000389888	0.002497476	-0.328356547	up
C7orf23	C7orf23	C7orf23	0.939152353	7.645243234	3.563463463	0.000390796	0.002502506	-0.330482595	up
C14orf135	C14orf135	C14orf135	0.720855725	10.03920142	3.563312621	0.000391016	0.002503138	-0.33099907	up
GALNT10	GALNT10	GALNT10	1.288098694	10.2246042	3.562438416	0.000392298	0.002509776	-0.333991888	up
POLR2F	POLR2F	POLR2F	1.393005954	10.67278426	3.561024524	0.000394378	0.002518979	-0.338830813	up
RPL37	RPL37	RPL37	0.960535624	12.5180542	3.560918687	0.000394535	0.002518979	-0.339192957	up
ZNF90	ZNF90	ZNF90	2.141821851	7.156826709	3.560616204	0.000394981	0.00252066	-0.340227911	up
ENKUR	ENKUR	ENKUR	1.606594763	8.117351781	3.559852707	0.000396111	0.002525513	-0.342839855	up
ATF7	ATF7	ATF7	0.72240693	10.09822158	3.557965921	0.000398915	0.002542603	-0.349292286	up
RBM28	RBM28	RBM28	0.847513572	8.649597151	3.554986425	0.000403381	0.002567085	-0.359474857	up
RBM43	RBM43	RBM43	1.117681004	7.586140313	3.553506312	0.000405617	0.002578916	-0.364530159	up
NAT9	NAT9	NAT9	0.745751679	9.288980057	3.553323077	0.000405895	0.002579882	-0.365155853	up
SSBP1	SSBP1	SSBP1	0.846535968	9.99184651	3.551324765	0.000408934	0.002596222	-0.371977495	up
FYN	FYN	FYN	0.854251334	12.60502692	3.551163553	0.00040918	0.002596744	-0.372527666	up
NFIB	NFIB	NFIB	1.178223185	11.74295128	3.550813754	0.000409715	0.002599333	-0.373721341	up
C21orf45	C21orf45	C21orf45	0.849723458	7.328071296	3.549866048	0.000411166	0.002606124	-0.376954784	up
MSX1	MSX1	MSX1	1.422600717	8.119268234	3.545528427	0.00041787	0.002644538	-0.391743545	up
MCART6	MCART6	MCART6	1.628790244	7.631389174	3.545376939	0.000418106	0.002645216	-0.392259714	up
LOC153684	LOC153684	LOC153684	1.201629785	4.690491168	3.544488478	0.000419493	0.002651537	-0.395286571	up
MESDC2	MESDC2	MESDC2	0.57737977	10.23786738	3.544193617	0.000419954	0.002653635	-0.396290961	up
CANX	CANX	CANX	0.653635136	14.02455962	3.543016293	0.0004218	0.00266284	-0.400300484	up
TAP1	TAP1	TAP1	1.506070846	10.54380385	3.542302565	0.000422923	0.002668287	-0.402730551	up
LAS1L	LAS1L	LAS1L	0.672942539	9.352149501	3.540200056	0.000426246	0.002687604	-0.409886324	up
KLHL13	KLHL13	KLHL13	1.192690631	8.762835684	3.539369597	0.000427566	0.002693255	-0.412711615	up
STYX	STYX	STYX	0.628198465	8.132584117	3.537620613	0.000430357	0.002709365	-0.418659719	up
TRMT5	TRMT5	TRMT5	0.943113544	9.280476211	3.536914331	0.000431489	0.002715659	-0.421060906	up
FADS2	FADS2	FADS2	1.418190344	13.49672927	3.532953069	0.000437891	0.002752427	-0.434519652	up
MPST	MPST	MPST	1.006490287	9.789481553	3.532802419	0.000438136	0.002752427	-0.435031212	up
UBD	UBD	UBD	3.122765796	5.331143875	3.532706413	0.000438292	0.002752566	-0.435357209	up
EIF2B2	EIF2B2	EIF2B2	0.631756227	9.415136538	3.531063315	0.000440976	0.002768572	-0.44093514	up
DLL3	DLL3	DLL3	3.705274433	10.88274359	3.530692907	0.000441583	0.002770689	-0.442192245	up
ZNF92	ZNF92	ZNF92	0.93519132	8.692330413	3.530597655	0.000441739	0.002770822	-0.442515491	up
C2orf24	C2orf24	C2orf24	0.539114763	10.74475491	3.530338198	0.000442165	0.002772646	-0.443395948	up
UNG	UNG	UNG	0.780844275	9.663002707	3.530076886	0.000442594	0.00277449	-0.444282633	up
PGM2	PGM2	PGM2	1.080898192	8.694879487	3.528127972	0.000445808	0.002792931	-0.450893715	up
ZNF599	ZNF599	ZNF599	0.829106141	6.957260826	3.527737305	0.000446455	0.002795278	-0.452218507	up
TRIM34	TRIM34	TRIM34	1.661621578	6.517266667	3.527336165	0.00044712	0.002798588	-0.453578665	up
ZNF431	ZNF431	ZNF431	0.956721004	7.028186752	3.526169279	0.00044906	0.002809018	-0.457534418	up
C9orf171	C9orf171	C9orf171	3.093178795	3.883887607	3.521489076	0.00045692	0.002847775	-0.473387662	up
ZNF548	ZNF548	ZNF548	0.869054204	8.065924359	3.516942794	0.000464679	0.002891741	-0.488767831	up
REXO4	REXO4	REXO4	0.650895165	9.49341916	3.514475555	0.00046894	0.002915611	-0.497106534	up
NFKBIA	NFKBIA	NFKBIA	1.223547059	11.07223234	3.513852371	0.000470023	0.002919151	-0.499211859	up
KIF20B	KIF20B	KIF20B	1.205064175	6.645141097	3.513789716	0.000470132	0.002919151	-0.499423509	up
RPL27A	RPL27A	RPL27A	1.016751334	12.75606952	3.513771839	0.000470163	0.002919151	-0.499483896	up
RNF180	RNF180	RNF180	1.354370832	9.321064316	3.513738521	0.000470221	0.002919151	-0.499596443	up
FAM119B	FAM119B	FAM119B	1.957523572	7.376441097	3.513209429	0.000471142	0.002923101	-0.501383558	up
CCNB1IP1	CCNB1IP1	CCNB1IP1	1.121496499	9.417728632	3.511898226	0.000473432	0.00293642	-0.505811285	up
HSCB	HSCB	HSCB	0.769080215	7.607322436	3.511720482	0.000473743	0.002937463	-0.506411377	up
SF3A2	SF3A2	SF3A2	0.962349082	10.37631474	3.511277417	0.000474519	0.002940501	-0.507907103	up
CYB5A	CYB5A	CYB5A	0.788967532	8.703088105	3.510949175	0.000475095	0.002943183	-0.509015086	up
NEXN	NEXN	NEXN	1.857060674	6.307013746	3.509721974	0.000477255	0.002953887	-0.513156628	up
TMEM116	TMEM116	TMEM116	0.841906628	7.571250142	3.509474237	0.000477692	0.002955702	-0.513992521	up
MSH5	MSH5	MSH5	1.732419727	7.490980556	3.507443379	0.000481289	0.002972583	-0.520842697	up
BID	BID	BID	1.130277102	10.1493067	3.506440776	0.000483074	0.002982711	-0.524223113	up
MAP7D3	MAP7D3	MAP7D3	1.589230143	6.99233084	3.506357827	0.000483222	0.002982728	-0.524502745	up
COPB2	COPB2	COPB2	0.601675911	11.13731047	3.506139683	0.000483612	0.002984234	-0.525238107	up
CHEK1	CHEK1	CHEK1	1.458077547	7.175992379	3.504558339	0.000486443	0.002999901	-0.530567495	up
ASIP	ASIP	ASIP	2.23091056	2.620940883	3.504381322	0.000486761	0.00300096	-0.531163926	up
SYCE2	SYCE2	SYCE2	2.000904591	4.867553134	3.501966911	0.000491116	0.003024177	-0.539296013	up
ZNF207	ZNF207	ZNF207	0.557669885	11.20701788	3.500310824	0.000494124	0.003039055	-0.544870827	up
DULLARD	DULLARD	DULLARD	0.547897288	11.24271489	3.499213462	0.000496127	0.003049546	-0.548563427	up
ARL2BP	ARL2BP	ARL2BP	0.721278006	10.9657807	3.496244666	0.000501583	0.00308032	-0.558547766	up
IKBIP	IKBIP	IKBIP	1.686089598	7.550280413	3.496141408	0.000501774	0.00308057	-0.558894884	up
KEAP1	KEAP1	KEAP1	0.510327389	11.13027258	3.492985308	0.000507639	0.00311285	-0.569499871	up
MALT1	MALT1	MALT1	0.929092798	8.174935328	3.49274401	0.00050809	0.003114333	-0.570310292	up
EMG1	EMG1	EMG1	0.872326356	8.651653205	3.49269354	0.000508184	0.003114333	-0.570479792	up
FAM105B	FAM105B	FAM105B	0.620768164	8.254666738	3.491639007	0.00051016	0.003122712	-0.574020843	up
C5orf43	C5orf43	C5orf43	0.634508164	9.706868875	3.490860505	0.000511623	0.003130734	-0.576634337	up
CPNE1	CPNE1	CPNE1	0.99114505	10.72438561	3.489968177	0.000513305	0.00314009	-0.579629264	up
TMSB15B	TMSB15B	TMSB15B	1.514142912	6.318878419	3.489570601	0.000514056	0.003142811	-0.580963412	up
SMC5	SMC5	SMC5	0.914504491	9.300450926	3.489318745	0.000514532	0.003144787	-0.58180849	up
SUV39H2	SUV39H2	SUV39H2	0.913950689	7.293701068	3.48866285	0.000515774	0.003150504	-0.584009007	up
ZNF114	ZNF114	ZNF114	1.350007346	5.664531909	3.488178792	0.000516693	0.003155176	-0.585632759	up
PDZD11	PDZD11	PDZD11	0.684614577	9.892358405	3.487341053	0.000518286	0.003163965	-0.588442404	up
CCDC59	CCDC59	CCDC59	0.680610445	8.276222792	3.486630246	0.000519642	0.003167611	-0.590825828	up
C4orf46	C4orf46	C4orf46	0.930136557	7.477971652	3.486623391	0.000519655	0.003167611	-0.590848812	up
GTF2A2	GTF2A2	GTF2A2	0.674650545	9.539505342	3.484790506	0.000523166	0.003187119	-0.596992528	up
MAP3K1	MAP3K1	MAP3K1	1.27235911	8.793396724	3.484099844	0.000524494	0.003193319	-0.599306776	up
PARL	PARL	PARL	0.589931234	9.735869444	3.483663002	0.000525336	0.003196549	-0.600770303	up
MAPKAPK3	MAPKAPK3	MAPKAPK3	1.039481435	9.511897721	3.482588533	0.000527413	0.00320651	-0.604369283	up
NCAPD2	NCAPD2	NCAPD2	1.006156356	10.11945	3.482226736	0.000528114	0.003209591	-0.605580893	up
ELN	ELN	ELN	1.842609455	10.45056546	3.481664821	0.000529204	0.003212977	-0.607462436	up
ERH	ERH	ERH	0.75192241	10.81110684	3.479698025	0.000533037	0.003231939	-0.614045839	up
ZNF43	ZNF43	ZNF43	0.877032712	8.91108604	3.477095126	0.000538149	0.003259058	-0.622752933	up
WDR12	WDR12	WDR12	0.632357116	8.630973148	3.474067555	0.000544153	0.003291535	-0.632872707	up
HMMR	HMMR	HMMR	2.765184175	5.616429131	3.472869356	0.000546547	0.003302285	-0.636875381	up
SDSL	SDSL	SDSL	1.356893945	8.400189459	3.472728909	0.000546828	0.003302285	-0.637344469	up
CNO	CNO	CNO	0.673752296	8.02655349	3.472695118	0.000546896	0.003302285	-0.637457324	up
ADAM17	ADAM17	ADAM17	0.923585868	9.552307621	3.471247594	0.000549802	0.003316648	-0.642290879	up
FAM76B	FAM76B	FAM76B	0.793335811	8.399805271	3.471188692	0.000549921	0.003316648	-0.642487521	up
FANCI	FANCI	FANCI	2.014016212	8.283471368	3.471101716	0.000550096	0.00331673	-0.642777886	up
NCOA3	NCOA3	NCOA3	0.718599397	9.553241168	3.470810133	0.000550683	0.003319297	-0.64375126	up
RABEPK	RABEPK	RABEPK	0.665890402	9.285367593	3.469645699	0.000553035	0.003330539	-0.647637637	up
CHD4	CHD4	CHD4	0.733157633	12.52607571	3.468786922	0.000554776	0.003340042	-0.650503057	up
BCL6	BCL6	BCL6	1.118661205	11.11991353	3.468468804	0.000555422	0.003342951	-0.651564325	up
RBM12	RBM12	RBM12	0.592795065	10.59779288	3.465598792	0.000561282	0.003375254	-0.661134673	up
NSL1	NSL1	NSL1	0.591730244	9.946875641	3.464770292	0.000562984	0.003380541	-0.663895969	up
VEPH1	VEPH1	VEPH1	4.138963357	5.755803561	3.464367041	0.000563815	0.003384537	-0.665239728	up
LOC550112	LOC550112	LOC550112	0.797382138	8.087802778	3.463251427	0.000566118	0.003396376	-0.668956514	up
ATAD2B	ATAD2B	ATAD2B	0.907419469	7.964096368	3.462291433	0.000568107	0.003406318	-0.672153914	up
KNTC1	KNTC1	KNTC1	1.471249641	7.717870655	3.460187042	0.00057249	0.003427591	-0.679159895	up
POLR3D	POLR3D	POLR3D	0.909203443	8.592527635	3.459761089	0.00057338	0.003431925	-0.680577486	up
LOC100216545	LOC100216545	LOC100216545	1.200758278	6.601945869	3.458982382	0.000575013	0.003440501	-0.683168622	up
SEPN1	SEPN1	SEPN1	1.089033013	12.00519637	3.458917657	0.000575148	0.003440501	-0.683383967	up
CALCOCO2	CALCOCO2	CALCOCO2	0.775629053	10.76270463	3.458589624	0.000575837	0.003443619	-0.684475303	up
HSPBAP1	HSPBAP1	HSPBAP1	0.821029125	7.396681339	3.458041008	0.000576992	0.003448511	-0.686300278	up
PAPD4	PAPD4	PAPD4	0.535583458	9.457708761	3.455860449	0.0005816	0.00347201	-0.693551155	up
RHOC	RHOC	RHOC	1.464691191	11.99367892	3.455129588	0.000583152	0.003479253	-0.695980451	up
TTC28	TTC28	TTC28	0.918355653	9.674094658	3.452954486	0.000587794	0.003503896	-0.703207303	up
CHST3	CHST3	CHST3	1.206987489	10.41835071	3.452230416	0.000589347	0.003511114	-0.705612078	up
ZNF555	ZNF555	ZNF555	0.735691621	6.655371652	3.451855609	0.000590153	0.003514893	-0.70685669	up
RPL10A	RPL10A	RPL10A	0.899828092	12.32597906	3.4512084	0.000591546	0.003521963	-0.709005556	up
SOCS4	SOCS4	SOCS4	0.675122769	9.374154202	3.451144803	0.000591683	0.003521963	-0.709216691	up
XPO5	XPO5	XPO5	0.719693989	10.15478796	3.449892013	0.000594389	0.003536021	-0.713375027	up
ROMO1	ROMO1	ROMO1	1.221295538	9.643876852	3.44971571	0.000594771	0.003537267	-0.713960107	up
ZNF581	ZNF581	ZNF581	1.046080057	7.961229345	3.447853719	0.000598817	0.003558236	-0.720137543	up
ZNF28	ZNF28	ZNF28	1.116176327	7.870826353	3.446045362	0.00060277	0.003579657	-0.726133954	up
CLDN7	CLDN7	CLDN7	1.957307575	3.416826638	3.445749857	0.000603419	0.003581436	-0.727113546	up
SLC37A2	SLC37A2	SLC37A2	1.909183788	7.430485613	3.442772411	0.000609988	0.003614158	-0.736979156	up
C1orf97	C1orf97	C1orf97	1.216094319	5.786912678	3.442317393	0.000610998	0.003619097	-0.738486109	up
PSMG2	PSMG2	PSMG2	0.611941535	9.438582977	3.44222077	0.000611213	0.003619324	-0.738806084	up
FAM82B	FAM82B	FAM82B	0.712043773	9.796992236	3.440480679	0.00061509	0.003638225	-0.744567077	up
PXDN	PXDN	PXDN	1.882617116	9.866668162	3.438192128	0.000620225	0.003664162	-0.752139597	up
SELS	SELS	SELS	0.69070924	9.637769658	3.438118285	0.000620391	0.003664162	-0.752383854	up
PLTP	PLTP	PLTP	1.541876198	12.23951417	3.437487869	0.000621813	0.003670447	-0.75446892	up
ZMYND15	ZMYND15	ZMYND15	1.407666801	6.809260684	3.436458816	0.00062414	0.003678896	-0.757871663	up
LOC100271831	LOC100271831	LOC100271831	3.636149928	3.610251425	3.436086838	0.000624983	0.003682809	-0.759101431	up
BMP2	BMP2	BMP2	2.64339297	9.306265385	3.43582964	0.000625567	0.003683272	-0.759951657	up
FAM48A	FAM48A	FAM48A	0.750694677	9.522727849	3.43531795	0.00062673	0.003687807	-0.761642985	up
GFER	GFER	GFER	0.528880531	9.202073575	3.434711771	0.00062811	0.003694869	-0.763646317	up
HERPUD2	HERPUD2	HERPUD2	0.518942425	9.566386254	3.432954824	0.000632126	0.003713173	-0.769450839	up
RAG1AP1	RAG1AP1	RAG1AP1	0.896240072	7.678916595	3.429482254	0.000640134	0.003751235	-0.780914923	up
H2AFY	H2AFY	H2AFY	0.573993515	11.61576524	3.429432175	0.00064025	0.003751235	-0.781080166	up
WDR34	WDR34	WDR34	1.149141506	9.718116738	3.428337171	0.000642795	0.003762925	-0.784692755	up
RALA	RALA	RALA	0.503803888	10.66423554	3.42666876	0.000646691	0.003784653	-0.790194959	up
COMT	COMT	COMT	0.728252554	11.51182557	3.426559698	0.000646946	0.003785069	-0.79055454	up
NOB1	NOB1	NOB1	0.635335725	9.524210541	3.426439074	0.000647229	0.003785643	-0.790952232	up
RWDD1	RWDD1	RWDD1	0.678430273	9.739698148	3.426215361	0.000647753	0.0037875	-0.791689761	up
TCF7L2	TCF7L2	TCF7L2	0.924019541	9.191078205	3.42614635	0.000647915	0.0037875	-0.791917267	up
CTBP2	CTBP2	CTBP2	0.733538221	10.05439359	3.425581987	0.00064924	0.003794166	-0.793777602	up
TBCCD1	TBCCD1	TBCCD1	0.689144806	8.309896368	3.425490733	0.000649455	0.00379434	-0.794078381	up
TYW1	TYW1	TYW1	0.573320373	8.853936895	3.425121189	0.000650324	0.003795564	-0.795296335	up
TGDS	TGDS	TGDS	0.885645194	7.304537179	3.425087337	0.000650404	0.003795564	-0.795407898	up
RBCK1	RBCK1	RBCK1	0.774931234	10.55425178	3.424805822	0.000651067	0.003798354	-0.796335629	up
CDC25A	CDC25A	CDC25A	1.774353042	6.608355199	3.42410884	0.000652711	0.003806865	-0.79863221	up
COMMD2	COMMD2	COMMD2	0.767901664	9.823752279	3.423505347	0.000654138	0.003813021	-0.800620381	up
ATRIP	ATRIP	ATRIP	0.718328852	7.65053255	3.422200043	0.000657235	0.003827809	-0.804919459	up
CHD7	CHD7	CHD7	1.717185638	10.68913497	3.422007353	0.000657693	0.003829391	-0.805553958	up
C8orf59	C8orf59	C8orf59	0.851691966	8.508225783	3.420199334	0.000662007	0.003852325	-0.811505814	up
LOC151534	LOC151534	LOC151534	1.729212482	4.854996154	3.419964421	0.000662569	0.003854506	-0.812278905	up
URM1	URM1	URM1	0.659003816	10.47893006	3.418749221	0.000665486	0.003869281	-0.816277271	up
AKAP13	AKAP13	AKAP13	0.901963673	10.85789943	3.418580759	0.000665891	0.003869446	-0.816831452	up
KIF18A	KIF18A	KIF18A	2.837916887	4.796943803	3.416858941	0.000670047	0.00388809	-0.822494124	up
ASAH1	ASAH1	ASAH1	0.799097719	12.06312614	3.416398484	0.000671162	0.003892362	-0.824007995	up
FRMD8	FRMD8	FRMD8	0.790086973	9.480199573	3.415518955	0.000673298	0.003902541	-0.826899124	up
POLH	POLH	POLH	0.736856341	8.832348077	3.41418879	0.000676539	0.00391801	-0.83127019	up
RNF40	RNF40	RNF40	0.558099067	11.603424	3.41145951	0.000683235	0.003951218	-0.840233749	up
HIATL1	HIATL1	HIATL1	0.549599096	10.25112457	3.411371809	0.000683452	0.003951355	-0.840521662	up
ARHGAP11A	ARHGAP11A	ARHGAP11A	2.085453027	7.140919373	3.410437322	0.000685759	0.003963581	-0.843589055	up
BRCA1	BRCA1	BRCA1	1.218345323	7.81094765	3.410291183	0.000686121	0.003964554	-0.844068674	up
ATP6V0A2	ATP6V0A2	ATP6V0A2	0.644675968	9.128884259	3.409016621	0.000689281	0.003980576	-0.848250856	up
MRPL3	MRPL3	MRPL3	0.507386628	10.34263276	3.407814669	0.000692275	0.003995613	-0.852193403	up
CDC25C	CDC25C	CDC25C	3.022778824	4.37782906	3.407474512	0.000693124	0.003998267	-0.853308915	up
STRADB	STRADB	STRADB	0.830172439	9.37513953	3.406952909	0.000694428	0.004004664	-0.855019251	up
CRADD	CRADD	CRADD	0.782389699	7.730057123	3.406445772	0.000695698	0.004009736	-0.856681911	up
MKRN3	MKRN3	MKRN3	1.888342453	7.438272721	3.40591484	0.00069703	0.004015614	-0.858422326	up
C7orf11	C7orf11	C7orf11	0.848646614	8.490282123	3.40499614	0.000699341	0.004026209	-0.861433243	up
DSE	DSE	DSE	1.18949132	8.54991916	3.404882494	0.000699627	0.004026728	-0.861805647	up
TULP3	TULP3	TULP3	0.833614548	9.046857123	3.401679874	0.00070774	0.004068574	-0.872295327	up
BFAR	BFAR	BFAR	0.524637991	9.727461254	3.401621838	0.000707888	0.004068574	-0.872485325	up
CUX1	CUX1	CUX1	0.678567776	11.04211467	3.401279908	0.00070876	0.004072444	-0.873604682	up
TINF2	TINF2	TINF2	0.527968221	10.21900776	3.401164274	0.000709055	0.004072998	-0.8739832	up
FKBP10	FKBP10	FKBP10	1.768737934	10.71102009	3.399389559	0.000713596	0.004095649	-0.87979104	up
RBM7	RBM7	RBM7	0.830329211	8.610035185	3.397346784	0.000718858	0.004121236	-0.886472488	up
RPS25	RPS25	RPS25	1.057742023	12.41368825	3.397145135	0.000719379	0.004123073	-0.887131826	up
COMMD4	COMMD4	COMMD4	0.781479957	9.88147386	3.396502322	0.000721043	0.004129153	-0.889233396	up
NACA	NACA	NACA	0.768646557	13.15477187	3.395061513	0.000724786	0.004147117	-0.893942487	up
MIOS	MIOS	MIOS	0.583388565	8.993793376	3.393251339	0.000729514	0.004171846	-0.899856057	up
SCUBE2	SCUBE2	SCUBE2	2.064022999	8.50098198	3.392077416	0.000732596	0.004188302	-0.903689458	up
HAS2	HAS2	HAS2	2.589605194	6.559000712	3.389399394	0.000739671	0.00422181	-0.912429641	up
NME7	NME7	NME7	0.697887547	8.211556838	3.388728636	0.000741453	0.004229518	-0.914617727	up
KRT10	KRT10	KRT10	1.000422941	8.783077422	3.387975473	0.000743459	0.004239204	-0.91707413	up
HOXD8	HOXD8	HOXD8	4.05136264	4.326326781	3.387368218	0.00074508	0.004246666	-0.919054278	up
LOC200030	LOC200030	LOC200030	0.797496614	8.913196439	3.386610542	0.000747107	0.004255856	-0.92152444	up
NFATC3	NFATC3	NFATC3	0.711668709	8.431579843	3.385561121	0.000749923	0.004268345	-0.924944859	up
USP40	USP40	USP40	0.671025466	9.683046083	3.383928919	0.000754322	0.004289665	-0.930262723	up
CCDC28B	CCDC28B	CCDC28B	0.988456083	8.365695798	3.383861507	0.000754505	0.004289665	-0.930482302	up
FAM54A	FAM54A	FAM54A	2.079774103	3.983660897	3.381397817	0.000761192	0.004324095	-0.93850438	up
TUBD1	TUBD1	TUBD1	0.680325796	7.233340171	3.380726988	0.000763023	0.004332096	-0.940687701	up
ETS1	ETS1	ETS1	1.356575567	10.28345335	3.379939947	0.000765176	0.004343117	-0.943248722	up
THOC2	THOC2	THOC2	0.659534376	9.987956838	3.37979234	0.00076558	0.004343753	-0.943728969	up
TLE3	TLE3	TLE3	0.987729369	10.46483426	3.379728469	0.000765755	0.004343753	-0.943936768	up
ZNF266	ZNF266	ZNF266	0.89523957	9.316923219	3.37867072	0.000768659	0.004355665	-0.947377552	up
RIPK2	RIPK2	RIPK2	1.046511363	8.771597578	3.378066972	0.000770322	0.00436388	-0.949341033	up
ABHD3	ABHD3	ABHD3	0.972831148	8.396122151	3.37623059	0.000775398	0.004386588	-0.955311148	up
GTF2IRD1	GTF2IRD1	GTF2IRD1	0.673856858	9.188517308	3.375224234	0.000778194	0.004401188	-0.958581497	up
C1orf106	C1orf106	C1orf106	1.788951549	7.842969729	3.374154655	0.000781175	0.004416832	-0.962056273	up
RPL6	RPL6	RPL6	0.914850043	12.40659402	3.374033528	0.000781513	0.004417528	-0.962449714	up
WRAP53	WRAP53	WRAP53	0.763749154	8.171129345	3.370694706	0.000790891	0.004464158	-0.973289412	up
GAS5	GAS5	GAS5	1.222064319	9.936520157	3.370420979	0.000791665	0.004466302	-0.974177625	up
VNN1	VNN1	VNN1	2.241682912	3.56499651	3.369421401	0.000794495	0.004479809	-0.977420546	up
PFN1	PFN1	PFN1	1.014292826	12.40306852	3.369261988	0.000794947	0.004481129	-0.977937639	up
TMEM60	TMEM60	TMEM60	0.907434778	8.099651567	3.367041368	0.000801273	0.004511829	-0.985138313	up
PHF6	PHF6	PHF6	0.807114849	9.860266168	3.365314735	0.000806223	0.004535197	-0.990733992	up
PIGC	PIGC	PIGC	0.677688666	8.845061823	3.365208995	0.000806527	0.004535197	-0.991076582	up
SNRPE	SNRPE	SNRPE	1.114519914	9.393141738	3.364949492	0.000807274	0.004538153	-0.991917315	up
CMKLR1	CMKLR1	CMKLR1	1.618487547	8.314699858	3.364267256	0.00080924	0.004545472	-0.994127308	up
ESPL1	ESPL1	ESPL1	3.05805495	5.821373932	3.363181934	0.000812377	0.004560452	-0.997642143	up
TYK2	TYK2	TYK2	0.649947719	10.50953846	3.362539448	0.00081424	0.004568555	-0.999722329	up
FUNDC2	FUNDC2	FUNDC2	0.723266341	10.55749487	3.359534262	0.000823004	0.004611429	-1.009447153	up
NOTCH2NL	NOTCH2NL	NOTCH2NL	1.099762066	8.796849003	3.357834517	0.000828	0.004638156	-1.014943826	up
FAM46A	FAM46A	FAM46A	1.812740359	8.001989103	3.357736202	0.00082829	0.004638514	-1.015261676	up
PLRG1	PLRG1	PLRG1	0.50012241	9.757000285	3.35630771	0.000832512	0.004658345	-1.019878954	up
CETP	CETP	CETP	2.302717575	4.751816453	3.355343186	0.000835374	0.004673085	-1.022995483	up
CHAC2	CHAC2	CHAC2	1.013892095	5.980050641	3.354797122	0.000836998	0.004679956	-1.024759519	up
TEP1	TEP1	TEP1	0.934292683	8.829538177	3.354623881	0.000837514	0.004679956	-1.025319105	up
CCDC97	CCDC97	CCDC97	0.655814161	9.79838312	3.354371597	0.000838266	0.004682883	-1.026133963	up
DDIT4	DDIT4	DDIT4	1.554280918	11.53831054	3.354198538	0.000838782	0.004683485	-1.026692897	up
TNFRSF10C	TNFRSF10C	TNFRSF10C	1.846516657	4.615584829	3.354182462	0.00083883	0.004683485	-1.026744818	up
CDC42EP4	CDC42EP4	CDC42EP4	1.060376327	12.19322379	3.35349549	0.000840882	0.004692389	-1.028963261	up
DDX18	DDX18	DDX18	0.546955423	10.47031973	3.35267214	0.000843347	0.004704867	-1.031621533	up
ZNF616	ZNF616	ZNF616	0.826510402	7.109623575	3.352507696	0.00084384	0.004706339	-1.032152382	up
MGC23270	MGC23270	MGC23270	1.121487618	4.180839815	3.352277248	0.000844532	0.004707851	-1.032896259	up
MFF	MFF	MFF	0.560619555	11.20368654	3.35174844	0.000846121	0.004713936	-1.034603042	up
MMP25	MMP25	MMP25	1.903560072	5.822041952	3.351537277	0.000846756	0.004716195	-1.035284521	up
SFRS12IP1	SFRS12IP1	SFRS12IP1	0.517251019	8.938086895	3.35047335	0.000849963	0.004731016	-1.038717457	up
USP28	USP28	USP28	0.678854118	8.469958974	3.350425411	0.000850108	0.004731016	-1.038872116	up
C11orf17	C11orf17	C11orf17	0.652840574	8.782150712	3.349744686	0.000852167	0.004736053	-1.041068007	up
RHOBTB3	RHOBTB3	RHOBTB3	1.021407834	12.10535285	3.349647832	0.00085246	0.004736401	-1.041380405	up
NUP93	NUP93	NUP93	0.587608623	9.758643376	3.348881603	0.000854783	0.004748025	-1.043851527	up
C20orf196	C20orf196	C20orf196	0.811740258	6.779278632	3.348305039	0.000856535	0.00475647	-1.045710611	up
RASSF4	RASSF4	RASSF4	1.403643974	12.20444651	3.344812379	0.000867221	0.004806706	-1.056965789	up
BLVRA	BLVRA	BLVRA	0.712610603	9.654315028	3.343646561	0.000870815	0.004825325	-1.060720135	up
FNTA	FNTA	FNTA	0.589686858	10.59856681	3.343365461	0.000871684	0.004828835	-1.061625186	up
TTK	TTK	TTK	3.220031621	5.376076923	3.342894783	0.00087314	0.00483299	-1.063140454	up
IGFBP7	IGFBP7	IGFBP7	1.751930904	12.34193276	3.342696372	0.000873754	0.004835089	-1.063779142	up
TIGD6	TIGD6	TIGD6	0.536638364	7.422996154	3.341896117	0.000876237	0.004847522	-1.066354802	up
ZFP62	ZFP62	ZFP62	0.741481865	8.939220655	3.338039142	0.000888296	0.004908944	-1.0787603	up
C9orf119	C9orf119	C9orf119	0.725967991	8.262177279	3.337912412	0.000888695	0.004909575	-1.079167677	up
MXD4	MXD4	MXD4	0.706442396	11.26201075	3.337413931	0.000890266	0.004914811	-1.080769911	up
HOXB7	HOXB7	HOXB7	3.281957231	3.732461467	3.337398048	0.000890316	0.004914811	-1.080820961	up
CENPA	CENPA	CENPA	3.105952425	4.560510256	3.335653086	0.000895834	0.004943942	-1.086427822	up
TOP1	TOP1	TOP1	0.605326385	10.87959494	3.334799585	0.000898544	0.004957568	-1.089169235	up
MSI2	MSI2	MSI2	0.95012538	9.465938105	3.333332739	0.00090322	0.004979353	-1.093879099	up
PARP3	PARP3	PARP3	0.855999584	9.226222721	3.333232192	0.000903542	0.004979787	-1.094201871	up
TRIM21	TRIM21	TRIM21	1.438360803	7.695376068	3.332213479	0.000906803	0.004995083	-1.097471558	up
KIAA1429	KIAA1429	KIAA1429	0.532620746	9.993447151	3.331964785	0.000907601	0.004998137	-1.098269624	up
ARID2	ARID2	ARID2	0.749865136	9.239124217	3.331557	0.000908911	0.005003526	-1.099578098	up
EIF4EBP2	EIF4EBP2	EIF4EBP2	0.690263788	11.61276738	3.331508438	0.000909067	0.005003526	-1.099733911	up
SURF1	SURF1	SURF1	0.817096098	9.716036325	3.330988423	0.00091074	0.005011391	-1.10140225	up
CD1D	CD1D	CD1D	1.933898006	4.411543803	3.330599089	0.000911995	0.00501695	-1.102651165	up
DCAKD	DCAKD	DCAKD	0.833610287	10.98471289	3.328766718	0.000917921	0.005046845	-1.108527196	up
ZNF260	ZNF260	ZNF260	0.807656628	9.380644088	3.327226098	0.000922931	0.005070022	-1.113465224	up
ST14	ST14	ST14	2.626495854	6.688108618	3.326647825	0.000924818	0.005074713	-1.115318142	up
GLDC	GLDC	GLDC	1.515622669	9.840227635	3.32655697	0.000925115	0.005074713	-1.115609236	up
RPL13AP20	RPL13AP20	RPL13AP20	1.316995581	4.203555271	3.326135455	0.000926493	0.00508037	-1.116959635	up
C9orf50	C9orf50	C9orf50	1.353262209	4.63884359	3.323844923	0.000934016	0.005112275	-1.124294871	up
ENTPD1	ENTPD1	ENTPD1	0.53460076	10.27055306	3.323574723	0.000934907	0.005115576	-1.125159843	up
MPDU1	MPDU1	MPDU1	0.690832884	10.32365242	3.322986309	0.00093685	0.005124844	-1.12704325	up
NCAPH	NCAPH	NCAPH	2.549628063	6.444288319	3.322815287	0.000937416	0.005126571	-1.1275906	up
GPX7	GPX7	GPX7	1.674605796	7.549058405	3.322024959	0.000940033	0.005139517	-1.130119665	up
ZNF608	ZNF608	ZNF608	0.855228063	9.834056695	3.320219681	0.000946038	0.005168217	-1.135894405	up
SDHD	SDHD	SDHD	0.651715911	10.28745406	3.319517195	0.000948384	0.005179526	-1.138140702	up
MTA2	MTA2	MTA2	0.540143529	10.88927635	3.319373435	0.000948865	0.005179526	-1.138600338	up
IRF2	IRF2	IRF2	0.738683113	9.263181838	3.318433061	0.000952016	0.005195343	-1.141606469	up
GRAP	GRAP	GRAP	1.259915337	7.007721581	3.317997642	0.000953478	0.005201939	-1.142998112	up
SFXN2	SFXN2	SFXN2	1.07862023	6.503637749	3.316041021	0.000960074	0.005231376	-1.149249479	up
RPL13	RPL13	RPL13	0.993259369	13.53834487	3.316019215	0.000960147	0.005231376	-1.14931913	up
OST4	OST4	OST4	0.992046428	10.54120057	3.314747884	0.000964456	0.005250416	-1.15337907	up
POLQ	POLQ	POLQ	2.365188981	4.665082906	3.314686423	0.000964665	0.005250416	-1.153575307	up
ORMDL2	ORMDL2	ORMDL2	0.997016155	7.9638349	3.313772171	0.000967775	0.005265948	-1.156493943	up
ZNF333	ZNF333	ZNF333	0.72824858	8.812281624	3.313601211	0.000968358	0.005267722	-1.157039627	up
NOTCH2	NOTCH2	NOTCH2	1.200432496	11.75248241	3.311533187	0.000975431	0.005304707	-1.163638338	up
C18orf54	C18orf54	C18orf54	1.11222462	7.042422792	3.31146271	0.000975673	0.005304707	-1.163863148	up
SLC35F2	SLC35F2	SLC35F2	1.289765495	8.148379131	3.310012474	0.000980664	0.005329016	-1.16848813	up
SIGLEC7	SIGLEC7	SIGLEC7	2.407930387	4.986839886	3.309287762	0.000983166	0.005341202	-1.170798589	up
PSMB9	PSMB9	PSMB9	1.727619455	8.464534473	3.308458214	0.000986038	0.005355386	-1.173442674	up
CNN3	CNN3	CNN3	1.421940172	13.02681239	3.30749462	0.000989384	0.005371217	-1.176513211	up
C4orf47	C4orf47	C4orf47	2.217821908	4.024465456	3.307156974	0.000990559	0.005375672	-1.177588932	up
MAGT1	MAGT1	MAGT1	0.998808838	10.54901481	3.307001558	0.0009911	0.005376999	-1.178084041	up
PATZ1	PATZ1	PATZ1	0.946484778	10.63032343	3.306541634	0.000992703	0.005383041	-1.179549093	up
NCOA5	NCOA5	NCOA5	0.535635983	10.16418091	3.305026119	0.000998003	0.005404642	-1.184375253	up
PINX1	PINX1	PINX1	0.695302037	6.909389744	3.304358933	0.001000344	0.005414117	-1.186499228	up
DCAF7	DCAF7	DCAF7	0.699339197	11.90109815	3.304220648	0.00100083	0.005414117	-1.186939403	up
WDR70	WDR70	WDR70	0.512521062	8.769230627	3.304152124	0.001001071	0.005414117	-1.187157515	up
ANKRD57	ANKRD57	ANKRD57	1.02065802	8.209868376	3.302867729	0.001005596	0.005435726	-1.191244948	up
MOSPD3	MOSPD3	MOSPD3	0.804965265	8.813611895	3.301399647	0.001010791	0.005458061	-1.195915053	up
THOC4	THOC4	THOC4	0.835253214	9.937184117	3.30080781	0.001012893	0.005465096	-1.197797174	up
ASF1A	ASF1A	ASF1A	0.750957661	9.53078896	3.299469364	0.00101766	0.005487935	-1.202052405	up
IRAK4	IRAK4	IRAK4	0.949028809	8.304929345	3.299300361	0.001018264	0.005488306	-1.202589588	up
GCC1	GCC1	GCC1	0.618418278	9.29689359	3.298185335	0.001022254	0.00550403	-1.206133062	up
EIF2S3	EIF2S3	EIF2S3	0.544761349	11.09350128	3.297766577	0.001023756	0.005509228	-1.207463547	up
C19orf35	C19orf35	C19orf35	1.700453659	4.433442165	3.297197636	0.0010258	0.005517335	-1.209270931	up
LOXL3	LOXL3	LOXL3	1.507271736	8.322536182	3.296451344	0.001028487	0.005528891	-1.211641257	up
PARP11	PARP11	PARP11	0.761594089	8.31172963	3.295791711	0.001030867	0.005538787	-1.213735913	up
PROCR	PROCR	PROCR	1.473614218	6.93383839	3.294073458	0.001037092	0.005567861	-1.21919029	up
IVNS1ABP	IVNS1ABP	IVNS1ABP	0.685948709	11.44996303	3.293106839	0.001040609	0.005582364	-1.222257491	up
CXorf42	CXorf42	CXorf42	1.051718321	4.95056745	3.292654333	0.001042259	0.005586837	-1.223693045	up
JAG1	JAG1	JAG1	1.540597303	10.08006439	3.291812318	0.001045337	0.00560187	-1.226363796	up
FAM118B	FAM118B	FAM118B	0.659583974	9.022346083	3.291314789	0.001047159	0.005610171	-1.227941575	up
IL18BP	IL18BP	IL18BP	1.099995653	8.399100926	3.29091033	0.001048643	0.005616653	-1.229224037	up
SDF2	SDF2	SDF2	0.565538063	9.547370014	3.290496957	0.001050161	0.005621852	-1.230534605	up
HOMEZ	HOMEZ	HOMEZ	0.608158063	7.739766453	3.288112423	0.001058959	0.005661568	-1.238091481	up
MS4A7	MS4A7	MS4A7	1.923407604	8.79200812	3.287160591	0.00106249	0.005678594	-1.241106471	up
C19orf56	C19orf56	C19orf56	0.716460846	10.68727785	3.287104882	0.001062697	0.005678594	-1.241282906	up
PLK1	PLK1	PLK1	2.115603529	7.327555128	3.285893161	0.001067208	0.005698253	-1.24511982	up
TMLHE	TMLHE	TMLHE	0.73419924	7.7002099	3.28389437	0.001074689	0.005736704	-1.251446001	up
DLG5	DLG5	DLG5	1.197658867	11.29238853	3.283391128	0.00107658	0.005745305	-1.253038176	up
C4orf43	C4orf43	C4orf43	0.642972209	7.861052635	3.280886467	0.001086038	0.005788257	-1.260958991	up
LOC730101	LOC730101	LOC730101	1.159384003	7.687726282	3.280369907	0.001087998	0.005795146	-1.262591847	up
ATF1	ATF1	ATF1	0.643567719	7.782683903	3.279030201	0.001093098	0.005818329	-1.266825526	up
CXorf38	CXorf38	CXorf38	0.775716356	7.194791311	3.278872457	0.001093699	0.005820023	-1.267323911	up
NAT1	NAT1	NAT1	1.611340588	4.697743803	3.277866666	0.001097544	0.005837456	-1.270501113	up
NT5C	NT5C	NT5C	0.843775337	8.504585541	3.277546497	0.001098771	0.005842466	-1.271512301	up
ZNF486	ZNF486	ZNF486	1.296420244	5.298006481	3.276810561	0.001101595	0.005855965	-1.273836239	up
BCMO1	BCMO1	BCMO1	1.896247461	4.993801425	3.276237757	0.001103797	0.005866155	-1.275644689	up
ZIC1	ZIC1	ZIC1	1.893039785	8.929816595	3.274365575	0.001111025	0.005895411	-1.281553384	up
C9orf100	C9orf100	C9orf100	1.518138106	5.353945157	3.27349017	0.00111442	0.005910369	-1.284315077	up
ELP2	ELP2	ELP2	0.556369512	9.700306766	3.272194002	0.001119464	0.005934054	-1.288402867	up
CNOT2	CNOT2	CNOT2	0.652063659	10.21555933	3.271635426	0.001121644	0.005944076	-1.290163991	up
ZNF639	ZNF639	ZNF639	0.530070014	9.436894587	3.271454862	0.00112235	0.005945945	-1.290733228	up
TRIM16	TRIM16	TRIM16	0.659926915	8.875446581	3.27128023	0.001123032	0.005945945	-1.291283733	up
TNFRSF10B	TNFRSF10B	TNFRSF10B	1.392864519	9.142383832	3.271217532	0.001123278	0.005945945	-1.291481373	up
GABPB1	GABPB1	GABPB1	0.688331808	8.13396916	3.269777601	0.001128924	0.005963455	-1.296019401	up
RFC4	RFC4	RFC4	1.037741291	8.065309972	3.269738582	0.001129077	0.005963455	-1.296142346	up
DOCK11	DOCK11	DOCK11	1.141175395	8.237347365	3.269570402	0.001129738	0.005965412	-1.296672241	up
TXN2	TXN2	TXN2	0.658889397	11.05011645	3.268850949	0.001132571	0.005977295	-1.298938777	up
KIAA1033	KIAA1033	KIAA1033	0.626015179	10.08471638	3.268228636	0.001135026	0.005988715	-1.300898895	up
BRIX1	BRIX1	BRIX1	0.60410858	8.807465812	3.267700765	0.001137113	0.005996643	-1.302561261	up
LOC92659	LOC92659	LOC92659	1.001926284	6.371830057	3.266338114	0.001142516	0.006022043	-1.306851312	up
SLC35D2	SLC35D2	SLC35D2	0.995158379	8.503350356	3.266112621	0.001143413	0.006025221	-1.307561064	up
C11orf48	C11orf48	C11orf48	0.714642166	9.197932123	3.264597864	0.001149451	0.006052382	-1.312327636	up
TMEM101	TMEM101	TMEM101	0.633528938	9.067256624	3.263018325	0.00115578	0.006082583	-1.317295777	up
SOX12	SOX12	SOX12	0.97238231	10.04809651	3.261374277	0.001162401	0.006114293	-1.322464344	up
TACC3	TACC3	TACC3	2.064423888	8.239620014	3.261048448	0.001163717	0.006119649	-1.323488389	up
PLOD3	PLOD3	PLOD3	1.117105395	10.3538688	3.260797204	0.001164733	0.006123424	-1.324277949	up
FBN2	FBN2	FBN2	2.835596413	6.764199858	3.260673651	0.001165233	0.006124484	-1.324666209	up
C1QTNF1	C1QTNF1	C1QTNF1	1.978076987	9.49900812	3.25984616	0.001168586	0.006137395	-1.327266181	up
CRY1	CRY1	CRY1	0.719690832	9.305784829	3.258757045	0.001173014	0.006159071	-1.330687202	up
DYX1C1	DYX1C1	DYX1C1	1.118895753	6.18380641	3.258187697	0.001175334	0.006166524	-1.332475142	up
TAB2	TAB2	TAB2	0.777362238	10.94738547	3.255266571	0.001187307	0.006221392	-1.341643666	up
AASDH	AASDH	AASDH	0.657935366	8.232949217	3.255083364	0.001188062	0.006223758	-1.34221843	up
DUS3L	DUS3L	DUS3L	0.835972812	9.01181859	3.254250129	0.0011915	0.006240175	-1.344832099	up
CCDC14	CCDC14	CCDC14	1.025371908	9.618208689	3.25403788	0.001192377	0.006243176	-1.34549777	up
RGMA	RGMA	RGMA	1.327676126	12.51623974	3.253877987	0.001193038	0.006245046	-1.34599921	up
ORMDL1	ORMDL1	ORMDL1	0.548000732	9.771417593	3.252216568	0.001199929	0.006277914	-1.351208187	up
PAXIP1	PAXIP1	PAXIP1	0.771222568	8.12838953	3.252122057	0.001200322	0.00627837	-1.351504425	up
LOC729991-MEF2B	LOC729991-MEF2B	LOC729991-MEF2B	1.117674118	6.620633476	3.251855379	0.001201431	0.006281789	-1.352340264	up
CENPI	CENPI	CENPI	2.157668479	4.08566047	3.251817959	0.001201587	0.006281789	-1.352457546	up
SCAND2	SCAND2	SCAND2	0.596518407	8.358329701	3.250791548	0.001205868	0.006302564	-1.355673935	up
SCARF2	SCARF2	SCARF2	1.248350904	7.951019516	3.250425186	0.0012074	0.006307357	-1.356821741	up
C21orf82	C21orf82	C21orf82	1.924921707	3.649571439	3.250204289	0.001208324	0.006308535	-1.357513743	up
C15orf52	C15orf52	C15orf52	1.249194749	9.20027735	3.250150979	0.001208547	0.006308535	-1.357680742	up
STAP2	STAP2	STAP2	1.277933486	5.408911396	3.249815035	0.001209954	0.006312669	-1.35873305	up
STAT3	STAT3	STAT3	0.709024907	11.83829487	3.249494785	0.001211297	0.006318069	-1.359736101	up
NCSTN	NCSTN	NCSTN	0.593099082	11.25669473	3.249010338	0.001213331	0.00632707	-1.36125325	up
GBE1	GBE1	GBE1	1.174566485	9.013780627	3.248382951	0.001215969	0.00633761	-1.363217717	up
RAB10	RAB10	RAB10	0.520209656	12.02656446	3.248004474	0.001217563	0.006344309	-1.364402624	up
ZNF24	ZNF24	ZNF24	0.643718508	11.40663362	3.247415812	0.001220047	0.006355637	-1.366245294	up
NAA40	NAA40	NAA40	0.655558565	9.348329345	3.24533925	0.001228846	0.006398225	-1.372742905	up
ZNF627	ZNF627	ZNF627	0.878214003	8.907678917	3.244884394	0.001230781	0.006406675	-1.374165621	up
XKR5	XKR5	XKR5	2.068270158	2.921138889	3.244733174	0.001231425	0.006408403	-1.37463857	up
ZHX1	ZHX1	ZHX1	0.748711707	10.547899	3.244633121	0.001231851	0.006408996	-1.374951482	up
HEY2	HEY2	HEY2	1.561763429	8.711559758	3.243801674	0.001235398	0.006425824	-1.377551421	up
FOXD1	FOXD1	FOXD1	2.354088321	6.887341311	3.243711329	0.001235784	0.006426204	-1.37783389	up
HAUS6	HAUS6	HAUS6	0.759523099	9.18141339	3.241876893	0.001243647	0.006460543	-1.383567738	up
SDHAF2	SDHAF2	SDHAF2	0.578345265	9.321725997	3.241071959	0.001247111	0.006475263	-1.386082706	up
STK38L	STK38L	STK38L	0.958341994	9.959556197	3.239521926	0.001253808	0.00650784	-1.390923988	up
ORC1L	ORC1L	ORC1L	2.538926944	5.018603419	3.239473133	0.001254019	0.00650784	-1.391076347	up
ZNF766	ZNF766	ZNF766	0.696614763	8.01643312	3.237648967	0.001261944	0.006547311	-1.396770878	up
PIGM	PIGM	PIGM	0.680559297	8.418672009	3.236447107	0.001267191	0.006572647	-1.400521045	up
CHCHD5	CHCHD5	CHCHD5	0.784458063	8.312810755	3.236237451	0.001268108	0.006572647	-1.401175096	up
DAP	DAP	DAP	0.932567733	10.78944551	3.233799738	0.001278819	0.006619806	-1.408776875	up
LEF1	LEF1	LEF1	1.317160674	8.001059188	3.233495663	0.001280161	0.006625082	-1.409724712	up
TLE6	TLE6	TLE6	2.127493415	5.459960328	3.233337807	0.001280858	0.006625349	-1.410216735	up
HEMK1	HEMK1	HEMK1	0.725724519	8.434735541	3.23276495	0.001283391	0.006633437	-1.412002082	up
MAD2L2	MAD2L2	MAD2L2	1.14244165	9.712464601	3.228523789	0.001302287	0.006719267	-1.425210394	up
ATOH8	ATOH8	ATOH8	2.25690957	9.766474715	3.227056885	0.001308883	0.006749904	-1.429774882	up
C6orf52	C6orf52	C6orf52	1.389096786	4.877922934	3.226354117	0.001312054	0.006761764	-1.431960934	up
C1QL1	C1QL1	C1QL1	2.456753888	11.14497564	3.226314632	0.001312232	0.006761764	-1.432083743	up
PDIA6	PDIA6	PDIA6	0.8951167	11.82432123	3.226255296	0.0013125	0.006761764	-1.432268292	up
MED28	MED28	MED28	0.685863687	8.884658618	3.225457594	0.001316109	0.006778655	-1.434749015	up
ZNF252	ZNF252	ZNF252	0.631993286	9.379531909	3.225328334	0.001316695	0.00677997	-1.435150938	up
EPB41	EPB41	EPB41	1.286743974	9.158979131	3.223164167	0.001326536	0.006825508	-1.441877889	up
PLEKHF2	PLEKHF2	PLEKHF2	1.207616958	8.396155698	3.222913784	0.001327679	0.006829677	-1.442655881	up
ZBTB20	ZBTB20	ZBTB20	1.807308379	5.163015812	3.222646479	0.0013289	0.006834247	-1.443486386	up
CARD6	CARD6	CARD6	1.375808795	6.766869587	3.222411653	0.001329973	0.006838055	-1.444215925	up
RPS9	RPS9	RPS9	0.915776456	13.15323383	3.222261389	0.001330661	0.006839877	-1.444682729	up
ZMAT5	ZMAT5	ZMAT5	0.669253773	8.703247009	3.219877609	0.001341611	0.006887539	-1.452085225	up
POLDIP3	POLDIP3	POLDIP3	0.673636212	11.42441823	3.219686234	0.001342493	0.006889932	-1.452679282	up
GSX1	GSX1	GSX1	2.92007231	3.509274074	3.219222794	0.001344633	0.00689788	-1.45411773	up
CDCA7L	CDCA7L	CDCA7L	1.88732472	8.620342236	3.21910356	0.001345184	0.006898983	-1.454487784	up
ZNF792	ZNF792	ZNF792	0.831451923	5.9010099	3.218973293	0.001345786	0.006900348	-1.454892061	up
CPT2	CPT2	CPT2	0.675011722	9.131543946	3.218107368	0.001349796	0.006919179	-1.457579023	up
ZNF491	ZNF491	ZNF491	0.924568321	6.077823077	3.217758359	0.001351415	0.00692575	-1.458661798	up
ARHGAP12	ARHGAP12	ARHGAP12	0.9686401	10.40214095	3.216832734	0.001355718	0.006946068	-1.461532932	up
MYCBP	MYCBP	MYCBP	1.329907733	7.489515456	3.216668101	0.001356485	0.006948263	-1.462043512	up
SKA1	SKA1	SKA1	2.710145194	4.954642165	3.216341763	0.001358006	0.006954134	-1.463055514	up
RNFT1	RNFT1	RNFT1	1.046729613	7.591654274	3.216276823	0.001358309	0.006954134	-1.463256887	up
ASPM	ASPM	ASPM	3.100427719	6.1477849	3.214832717	0.001365059	0.006981731	-1.467733909	up
MUC1	MUC1	MUC1	1.664449297	6.896614245	3.213995768	0.001368986	0.006997775	-1.470327728	up
COQ9	COQ9	COQ9	0.596303142	10.21173597	3.213946207	0.001369219	0.006997775	-1.470481303	up
EEPD1	EEPD1	EEPD1	1.694575481	10.25422585	3.213834322	0.001369745	0.006998719	-1.470827995	up
MUTYH	MUTYH	MUTYH	0.811974835	7.679911538	3.213588665	0.0013709	0.007002878	-1.471589158	up
RAD51L1	RAD51L1	RAD51L1	0.9550067	5.461844658	3.210487269	0.00138556	0.007068973	-1.481193912	up
CSK	CSK	CSK	0.598142037	10.36978177	3.209319961	0.001391115	0.007095552	-1.484806632	up
OSBPL11	OSBPL11	OSBPL11	1.439021722	10.30005228	3.20903135	0.001392492	0.007100383	-1.485699659	up
LRRC59	LRRC59	LRRC59	0.599869397	10.95983682	3.208833581	0.001393436	0.007102096	-1.486311559	up
AGER	AGER	AGER	1.54454132	6.335740313	3.208697872	0.001394084	0.007103636	-1.486731422	up
TLN1	TLN1	TLN1	0.786715194	12.46579181	3.205605237	0.001408931	0.00717352	-1.496294904	up
RPL18	RPL18	RPL18	1.015860316	12.98980484	3.20555026	0.001409197	0.00717352	-1.496464832	up
WDR3	WDR3	WDR3	0.770501435	9.438913533	3.205230051	0.001410742	0.007179609	-1.497454497	up
IRX1	IRX1	IRX1	4.367566815	5.797898789	3.204831537	0.001412669	0.007185848	-1.498686047	up
TXNDC2	TXNDC2	TXNDC2	1.325588508	2.770226994	3.203604228	0.001418615	0.007210739	-1.502477937	up
FMNL3	FMNL3	FMNL3	0.789033286	10.57451339	3.202630953	0.001423348	0.007231425	-1.505483963	up
BRI3	BRI3	BRI3	0.956808207	10.05473333	3.201019921	0.001431213	0.007263983	-1.510457791	up
TAF4	TAF4	TAF4	0.631864476	8.769144017	3.20085014	0.001432045	0.007266406	-1.510981826	up
ID1	ID1	ID1	1.598378293	10.11123383	3.20040384	0.001434232	0.007275706	-1.512359212	up
NSA2	NSA2	NSA2	0.640138565	9.991639174	3.200131948	0.001435566	0.007278876	-1.513198243	up
RPL19P12	RPL19P12	RPL19P12	1.381980445	5.362777279	3.198673237	0.001442743	0.007306242	-1.517698497	up
IPO9	IPO9	IPO9	0.523303343	11.58263611	3.197777465	0.001447166	0.007323224	-1.520461048	up
KLHL25	KLHL25	KLHL25	1.233560818	9.959954772	3.196828822	0.001451864	0.007337955	-1.523385832	up
CXorf23	CXorf23	CXorf23	0.592632884	7.645451852	3.195572508	0.001458108	0.007367697	-1.527257909	up
HIST1H4J	HIST1H4J	HIST1H4J	2.020998321	4.351863746	3.195144288	0.001460242	0.007375042	-1.528577383	up
RAVER2	RAVER2	RAVER2	0.889008795	9.179036823	3.191456683	0.001478737	0.007455419	-1.539932915	up
RPL37A	RPL37A	RPL37A	0.921430402	13.37454751	3.189291407	0.001489697	0.007508835	-1.546594687	up
NCRNA00171	NCRNA00171	NCRNA00171	0.901286987	5.760927564	3.188746001	0.00149247	0.007516907	-1.548272012	up
NAP1L1	NAP1L1	NAP1L1	0.709338981	12.96752671	3.188688326	0.001492763	0.007516907	-1.548449369	up
FERMT1	FERMT1	FERMT1	3.013280029	9.39667792	3.188048049	0.001496025	0.007529731	-1.550418068	up
WLS	WLS	WLS	1.16203878	12.25382215	3.188044414	0.001496043	0.007529731	-1.550429241	up
RPL4	RPL4	RPL4	1.026397461	14.19244694	3.186503035	0.001503922	0.007564879	-1.555167034	up
LRRC1	LRRC1	LRRC1	1.162806743	8.525124644	3.186462072	0.001504132	0.007564879	-1.555292916	up
DUSP11	DUSP11	DUSP11	0.532734032	8.40947963	3.185498933	0.001509075	0.007584853	-1.558252185	up
HSF2BP	HSF2BP	HSF2BP	1.480255308	5.867912179	3.183982525	0.001516889	0.007619702	-1.562909627	up
CCT3	CCT3	CCT3	0.565981334	12.40763013	3.183544127	0.001519154	0.007629217	-1.564255705	up
PLXNA3	PLXNA3	PLXNA3	0.895280072	10.15122343	3.183252674	0.001520662	0.007633056	-1.565150497	up
GINS2	GINS2	GINS2	1.936204864	6.828994231	3.183111048	0.001521396	0.00763487	-1.565585275	up
GPR89A	GPR89A	GPR89A	0.511414735	9.177812179	3.181572672	0.001529382	0.007671198	-1.570306735	up
PRPH	PRPH	PRPH	2.096518264	5.885245798	3.181160451	0.001531529	0.007680089	-1.571571514	up
C12orf60	C12orf60	C12orf60	0.990529756	4.517454701	3.179813562	0.001538562	0.007709708	-1.575702936	up
STC2	STC2	STC2	2.395886915	7.772582194	3.17957452	0.001539813	0.007713424	-1.576435991	up
MANF	MANF	MANF	1.018960631	9.346523077	3.179293225	0.001541287	0.007717712	-1.577298553	up
TMEM37	TMEM37	TMEM37	1.642827174	5.802406125	3.177039744	0.00155314	0.007771378	-1.584205944	up
XPNPEP2	XPNPEP2	XPNPEP2	1.779298565	3.401025499	3.176748073	0.00155468	0.007773715	-1.585099629	up
ZNF275	ZNF275	ZNF275	1.04953439	10.66969907	3.176739409	0.001554726	0.007773715	-1.585126177	up
LRRC46	LRRC46	LRRC46	1.609315638	4.633553276	3.176664543	0.001555122	0.007773715	-1.585355551	up
VANGL1	VANGL1	VANGL1	1.332821363	7.464608333	3.174392446	0.001567172	0.007818722	-1.592314393	up
GYG1	GYG1	GYG1	0.856058235	10.28054095	3.173417343	0.00157237	0.007842749	-1.595299395	up
C1orf124	C1orf124	C1orf124	0.5648201	7.794617165	3.173222485	0.001573411	0.007844128	-1.59589579	up
VTCN1	VTCN1	VTCN1	1.759268393	2.873177991	3.172678619	0.001576319	0.007854811	-1.597560197	up
EDEM2	EDEM2	EDEM2	0.966376829	8.739693803	3.171942488	0.001580262	0.007868732	-1.599812557	up
CCDC160	CCDC160	CCDC160	1.471341076	5.974821439	3.171573944	0.00158224	0.007876671	-1.600940008	up
RAB20	RAB20	RAB20	1.490620402	7.771343447	3.170990213	0.001585377	0.007886552	-1.602725503	up
DNAJC1	DNAJC1	DNAJC1	0.822713142	8.202473362	3.170180471	0.001589739	0.007906185	-1.605201781	up
RIN3	RIN3	RIN3	1.264841449	8.944612607	3.170043194	0.00159048	0.007906185	-1.60562153	up
RPL14	RPL14	RPL14	0.757919455	11.92794117	3.166989358	0.001607036	0.007980755	-1.614954576	up
PIF1	PIF1	PIF1	2.055804304	5.257861823	3.166165127	0.001611531	0.008001146	-1.617472068	up
CCDC76	CCDC76	CCDC76	0.856192267	7.789514031	3.165747685	0.001613813	0.008007627	-1.618746841	up
PHF8	PHF8	PHF8	0.609445323	9.518284544	3.164810868	0.001618943	0.008030177	-1.621607076	up
UBAC2	UBAC2	UBAC2	0.532892324	10.06509679	3.164063424	0.001623047	0.008048589	-1.623888537	up
PBX3	PBX3	PBX3	1.27345043	8.755880271	3.163373464	0.001626844	0.008065471	-1.625994072	up
RRP15	RRP15	RRP15	0.524272626	8.78197849	3.163156718	0.001628039	0.008067496	-1.626655419	up
TMPO	TMPO	TMPO	0.963565681	9.977262678	3.163053851	0.001628606	0.008068359	-1.626969276	up
GEMIN6	GEMIN6	GEMIN6	0.834854333	7.104048077	3.162257064	0.001633006	0.008086253	-1.629400019	up
FLNA	FLNA	FLNA	1.532445524	12.75589067	3.161978374	0.001634547	0.008091934	-1.630250071	up
SNHG7	SNHG7	SNHG7	0.981665452	9.386513533	3.161885636	0.00163506	0.008092523	-1.630532923	up
SNX18	SNX18	SNX18	0.744478723	9.879016168	3.161358695	0.001637979	0.008103063	-1.632139942	up
POU3F2	POU3F2	POU3F2	1.177205337	10.22166068	3.158751713	0.001652491	0.008162096	-1.640086662	up
C17orf82	C17orf82	C17orf82	1.582689354	3.025876638	3.158715205	0.001652695	0.008162096	-1.640197903	up
RIBC1	RIBC1	RIBC1	1.734093458	5.386022365	3.15829215	0.001655062	0.008171817	-1.641486863	up
C3orf23	C3orf23	C3orf23	0.570697059	9.542232265	3.15746849	0.001659678	0.00819067	-1.643995902	up
GPX3	GPX3	GPX3	2.527864907	11.17074017	3.156888754	0.001662934	0.008198856	-1.645761517	up
IFRD2	IFRD2	IFRD2	0.817242353	8.851061538	3.155765828	0.001669258	0.008226524	-1.649180548	up
STAG1	STAG1	STAG1	0.92175934	9.420914103	3.155139995	0.001672792	0.008241522	-1.651085542	up
RELL1	RELL1	RELL1	0.983695265	8.728988889	3.154935452	0.001673949	0.008243908	-1.651708076	up
GPR108	GPR108	GPR108	0.667765624	9.894289459	3.154912329	0.00167408	0.008243908	-1.65177845	up
CMTM1	CMTM1	CMTM1	0.845340459	7.145319516	3.153744953	0.001680695	0.008270533	-1.655330634	up
GPR172A	GPR172A	GPR172A	0.772810086	9.556665741	3.153103791	0.001684338	0.008283466	-1.65728107	up
FAM100B	FAM100B	FAM100B	1.010718766	9.836879915	3.152748865	0.001686359	0.008290209	-1.6583606	up
GCFC1	GCFC1	GCFC1	0.860254505	9.868207336	3.152686777	0.001686712	0.008290209	-1.658549432	up
SCNM1	SCNM1	SCNM1	0.718326485	9.140730199	3.152565897	0.001687401	0.008291608	-1.658917064	up
GPR137B	GPR137B	GPR137B	0.898812999	10.3025312	3.151335176	0.001694427	0.00832215	-1.662659254	up
C17orf103	C17orf103	C17orf103	0.58662023	8.433542023	3.15050855	0.001699161	0.008339498	-1.66517194	up
KDM5A	KDM5A	KDM5A	0.785936499	9.877318661	3.150441828	0.001699544	0.008339498	-1.665374725	up
ZC3H12C	ZC3H12C	ZC3H12C	0.758960258	9.321954558	3.150434864	0.001699584	0.008339498	-1.66539589	up
SMAD4	SMAD4	SMAD4	0.528528465	10.65774402	3.149897909	0.001702666	0.008351904	-1.667027685	up
ALG3	ALG3	ALG3	0.809150947	8.813607764	3.149578045	0.001704505	0.008357653	-1.667999619	up
CCDC121	CCDC121	CCDC121	0.738509986	7.091869943	3.149329382	0.001705936	0.00836267	-1.668755134	up
RPL7	RPL7	RPL7	1.19318835	9.617349858	3.148397279	0.001711309	0.008385004	-1.671586636	up
SLC25A13	SLC25A13	SLC25A13	0.810665854	8.96179188	3.14822684	0.001712293	0.008387824	-1.672104299	up
TCTN1	TCTN1	TCTN1	1.037475725	9.094446296	3.147274943	0.001717799	0.008410781	-1.674994939	up
C17orf42	C17orf42	C17orf42	0.784989154	7.098878063	3.146415424	0.001722784	0.008429921	-1.677604323	up
GUSB	GUSB	GUSB	1.212709512	9.49683198	3.145662834	0.00172716	0.008448558	-1.679888518	up
C14orf166	C14orf166	C14orf166	0.604696026	10.44424907	3.145160855	0.001730085	0.008458834	-1.681411785	up
C20orf96	C20orf96	C20orf96	0.885545825	8.443518519	3.143432375	0.00174019	0.008504191	-1.686655091	up
EBF1	EBF1	EBF1	1.517731779	7.212321724	3.142750498	0.001744192	0.008521718	-1.688722778	up
ZNF167	ZNF167	ZNF167	1.019626714	6.861004416	3.141519023	0.00175144	0.00855306	-1.692455934	up
TMEM8A	TMEM8A	TMEM8A	0.825537303	9.744557407	3.140978675	0.001754629	0.008562524	-1.694093524	up
SLC35B2	SLC35B2	SLC35B2	0.644930918	10.37553739	3.139568536	0.001762977	0.008601217	-1.698365833	up
C14orf147	C14orf147	C14orf147	0.78982538	10.09197984	3.138844898	0.001767275	0.00861809	-1.700557518	up
GRN	GRN	GRN	1.019917862	11.67115349	3.137513505	0.001775208	0.008646506	-1.704588636	up
SKA3	SKA3	SKA3	2.465181449	5.757163177	3.137398658	0.001775894	0.008647795	-1.704936285	up
EDC3	EDC3	EDC3	0.506747776	9.754138462	3.136032418	0.001784072	0.008685557	-1.709071034	up
MTHFD2L	MTHFD2L	MTHFD2L	0.801913874	8.376442236	3.135736454	0.001785848	0.008692142	-1.709966499	up
GAB1	GAB1	GAB1	0.880938924	10.74082443	3.135428608	0.001787697	0.008697018	-1.710897829	up
FKBP14	FKBP14	FKBP14	1.033450201	7.419569444	3.135337596	0.001788244	0.008697618	-1.71117315	up
CDCA4	CDCA4	CDCA4	1.423806614	6.897385541	3.13421789	0.001794986	0.008724211	-1.714559763	up
AKR1A1	AKR1A1	AKR1A1	0.706188379	10.46495855	3.132628482	0.001804597	0.008766772	-1.719364994	up
SCRG1	SCRG1	SCRG1	1.306477575	11.38211218	3.132092701	0.001807848	0.008778409	-1.72098428	up
CCNG1	CCNG1	CCNG1	0.716611291	9.868747222	3.129914872	0.001821116	0.008838653	-1.727563536	up
TAS2R20	TAS2R20	TAS2R20	0.97519977	4.685833903	3.127082339	0.001838506	0.008916734	-1.736114007	up
CXorf64	CXorf64	CXorf64	2.426099727	2.807139815	3.12641496	0.001842626	0.008932494	-1.738127506	up
LSM6	LSM6	LSM6	0.678950746	7.815154915	3.125287836	0.001849603	0.008962084	-1.741527119	up
ADAMTS9	ADAMTS9	ADAMTS9	1.687574462	8.761554701	3.12400561	0.00185757	0.008994317	-1.745393102	up
FBL	FBL	FBL	0.924496485	10.44541175	3.123527305	0.001860549	0.009002376	-1.746834824	up
GSG2	GSG2	GSG2	2.2056166	4.10464708	3.123345568	0.001861683	0.009005737	-1.747382562	up
WIBG	WIBG	WIBG	0.580346169	8.58597265	3.122974581	0.001863998	0.009014815	-1.748500591	up
ZSWIM7	ZSWIM7	ZSWIM7	0.695632281	8.710777635	3.122807157	0.001865044	0.009014902	-1.749005107	up
EIF5AL1	EIF5AL1	EIF5AL1	0.675027762	10.04371987	3.122781904	0.001865202	0.009014902	-1.749081204	up
MOV10	MOV10	MOV10	1.075974118	9.020030484	3.122760834	0.001865334	0.009014902	-1.749144694	up
DNALI1	DNALI1	DNALI1	1.530136155	9.307237749	3.121280661	0.001874605	0.009052767	-1.753603851	up
WHSC2	WHSC2	WHSC2	0.57718759	9.688676567	3.121277197	0.001874627	0.009052767	-1.753614284	up
ZBTB1	ZBTB1	ZBTB1	0.582021779	9.421636325	3.121228514	0.001874932	0.009052767	-1.753760911	up
LMAN1	LMAN1	LMAN1	0.71348406	10.55258226	3.120954707	0.001876652	0.009056811	-1.754585541	up
ASCC1	ASCC1	ASCC1	0.744497374	9.677234687	3.120472361	0.001879686	0.009067385	-1.756038063	up
TRPS1	TRPS1	TRPS1	0.907573931	9.507969729	3.118700601	0.001890867	0.009116839	-1.761371606	up
RPS18	RPS18	RPS18	1.015879024	13.20480342	3.115552242	0.001910887	0.009204719	-1.770841874	up
ZSCAN16	ZSCAN16	ZSCAN16	0.856488422	6.405248077	3.115074859	0.00191394	0.00921726	-1.77227703	up
FNDC3B	FNDC3B	FNDC3B	1.308346858	8.786548148	3.113732677	0.001922546	0.009254366	-1.776310889	up
RPL3	RPL3	RPL3	0.991306456	14.49174587	3.113362451	0.001924926	0.009263197	-1.777423286	up
PHF21A	PHF21A	PHF21A	0.691268623	10.46000506	3.113113285	0.00192653	0.009267024	-1.778171866	up
CEP152	CEP152	CEP152	1.288661865	5.739823362	3.112862441	0.001928145	0.009272622	-1.778925431	up
HEATR5A	HEATR5A	HEATR5A	1.062073357	10.10206873	3.11187344	0.001934527	0.009297265	-1.781895933	up
SLC3A2	SLC3A2	SLC3A2	0.680888752	12.29055912	3.111421954	0.001937447	0.009308631	-1.783251685	up
TRIP10	TRIP10	TRIP10	1.314370617	8.371249003	3.110579217	0.001942907	0.009330501	-1.785781796	up
PLEKHA9	PLEKHA9	PLEKHA9	0.998475122	5.327583476	3.109451162	0.001950239	0.00936133	-1.78916746	up
GIMAP2	GIMAP2	GIMAP2	1.556747174	7.002719231	3.107469866	0.001963178	0.009419078	-1.795111094	up
GLI2	GLI2	GLI2	1.588826958	7.180090527	3.107312475	0.001964209	0.00942178	-1.795583089	up
ZNF670	ZNF670	ZNF670	0.767799656	6.318650997	3.106262466	0.001971102	0.009452632	-1.798731334	up
EML4	EML4	EML4	0.770478666	9.302750926	3.104874858	0.001980244	0.009494259	-1.802890213	up
BRCA2	BRCA2	BRCA2	1.916608852	5.194497792	3.10454491	0.001982424	0.009501777	-1.803878854	up
FLYWCH2	FLYWCH2	FLYWCH2	0.639894778	9.009957123	3.104427405	0.001983201	0.009501777	-1.804230916	up
IPO4	IPO4	IPO4	0.837210574	8.915687536	3.104051261	0.001985689	0.009509261	-1.805357811	up
ZNF862	ZNF862	ZNF862	0.711154878	10.15598967	3.103101317	0.001991987	0.009532747	-1.808203167	up
RANGRF	RANGRF	RANGRF	0.648338867	8.903201068	3.102537031	0.001995736	0.009546239	-1.809892964	up
TFPI	TFPI	TFPI	2.593721549	7.636087749	3.101441967	0.002003031	0.009572211	-1.813171366	up
CYP19A1	CYP19A1	CYP19A1	2.394531593	4.099016524	3.100308007	0.00201061	0.009601728	-1.816565031	up
METRN	METRN	METRN	1.12346528	11.05956339	3.100092751	0.002012052	0.009606379	-1.817209102	up
PSMA2	PSMA2	PSMA2	0.787823515	10.79209224	3.099943961	0.002013049	0.009608905	-1.817654274	up
CD81	CD81	CD81	0.802027704	14.03263526	3.099863105	0.002013591	0.009609259	-1.817896184	up
MRPL13	MRPL13	MRPL13	0.82344109	8.736756125	3.099391132	0.002016758	0.009622135	-1.819308129	up
PIGN	PIGN	PIGN	0.6700899	8.563537179	3.099101187	0.002018706	0.009624703	-1.82017542	up
AR	AR	AR	2.410285667	5.43323839	3.099031902	0.002019172	0.009624703	-1.820382654	up
RB1	RB1	RB1	0.867232425	10.42325556	3.09848643	0.002022841	0.009639957	-1.822014036	up
BZW1	BZW1	BZW1	0.676182999	11.64546688	3.098155125	0.002025073	0.009648354	-1.823004756	up
SP110	SP110	SP110	1.151997461	8.08775235	3.097977681	0.00202627	0.009651814	-1.823535334	up
EBF4	EBF4	EBF4	1.228851693	9.822759188	3.095074775	0.002045933	0.009736443	-1.832211169	up
ALKBH1	ALKBH1	ALKBH1	0.535864749	7.744408048	3.094590514	0.002049231	0.009745851	-1.833657698	up
ZNF396	ZNF396	ZNF396	0.844225065	5.750752066	3.093662777	0.002055561	0.009768675	-1.836428311	up
IFNGR1	IFNGR1	IFNGR1	0.852485108	10.96295328	3.093402404	0.002057341	0.009774871	-1.837205748	up
CCNA2	CCNA2	CCNA2	2.293098221	6.843485613	3.093297012	0.002058062	0.009776034	-1.837520417	up
SPATA12	SPATA12	SPATA12	1.393231636	2.206608333	3.09321525	0.002058622	0.009776429	-1.837764527	up
FJX1	FJX1	FJX1	1.12625495	10.04053319	3.091963254	0.002067205	0.009810384	-1.841501706	up
MED12	MED12	MED12	0.774898278	10.16577906	3.091512789	0.002070301	0.009822808	-1.842845975	up
CHRNB1	CHRNB1	CHRNB1	0.753030143	8.279586681	3.09038353	0.002078082	0.009851233	-1.846215046	up
ZBTB33	ZBTB33	ZBTB33	0.617444577	9.869486823	3.090364758	0.002078212	0.009851233	-1.846271041	up
RIOK1	RIOK1	RIOK1	0.558852582	8.620272151	3.089964642	0.002080975	0.009862056	-1.84746447	up
HEATR1	HEATR1	HEATR1	0.733319182	9.200436111	3.089313019	0.002085483	0.009878859	-1.849407744	up
MKLN1	MKLN1	MKLN1	0.794579082	11.45645969	3.089040097	0.002087374	0.009885534	-1.850221536	up
NAGA	NAGA	NAGA	1.035208049	9.369554772	3.088874628	0.002088521	0.009888685	-1.850714892	up
SH3GL1	SH3GL1	SH3GL1	0.591523458	11.19741033	3.085845356	0.002109624	0.009970205	-1.859742333	up
AFAP1L1	AFAP1L1	AFAP1L1	1.730292999	7.558308974	3.084850188	0.002116599	0.009998254	-1.862706121	up
C5orf38	C5orf38	C5orf38	3.888041693	4.462069088	3.084371034	0.002119965	0.010009861	-1.864132798	up
FLT4	FLT4	FLT4	1.42433957	7.391054701	3.084234206	0.002120927	0.010010515	-1.864540161	up
AK2	AK2	AK2	1.063574749	10.28449943	3.083489441	0.002126171	0.010029936	-1.866757165	up
DDX60L	DDX60L	DDX60L	1.347576098	7.764457977	3.082893334	0.002130376	0.010041462	-1.868531272	up
SUZ12	SUZ12	SUZ12	0.534691392	9.482883048	3.082323511	0.002134404	0.010054912	-1.870226842	up
PON2	PON2	PON2	1.223117088	12.38412543	3.081745021	0.002138499	0.010067277	-1.871947889	up
C12orf32	C12orf32	C12orf32	0.679412281	9.205293162	3.081515684	0.002140125	0.010072621	-1.872630096	up
TMEM104	TMEM104	TMEM104	0.569037188	9.428424217	3.081400056	0.002140945	0.010074171	-1.872974034	up
NPAS3	NPAS3	NPAS3	1.021604319	10.67184793	3.080901437	0.002144485	0.010086204	-1.874457046	up
ITPA	ITPA	ITPA	0.731606385	9.448195513	3.080432192	0.002147821	0.010099581	-1.87585248	up
WNT5A	WNT5A	WNT5A	1.593701664	8.705870513	3.080156063	0.002149787	0.010104195	-1.876673534	up
LMAN2	LMAN2	LMAN2	0.777887604	10.79016709	3.077664685	0.002167595	0.010169268	-1.884078246	up
TMEM27	TMEM27	TMEM27	1.224289139	4.276429131	3.07718353	0.002171049	0.010178498	-1.885507634	up
RPL18A	RPL18A	RPL18A	1.155157877	10.16641026	3.07250789	0.002204886	0.010330056	-1.899386425	up
PARP9	PARP9	PARP9	1.401371105	9.662509829	3.070991755	0.002215961	0.010377209	-1.903882388	up
DAG1	DAG1	DAG1	0.736336011	12.05399145	3.070054821	0.002222831	0.010407006	-1.906659705	up
PNP	PNP	PNP	1.060193859	9.265182621	3.069083987	0.00222997	0.01043805	-1.909536638	up
RPL24	RPL24	RPL24	0.874186786	12.37084038	3.068147514	0.002236876	0.01046799	-1.91231091	up
RPL35	RPL35	RPL35	0.899739885	12.25623148	3.066965255	0.002245623	0.010504135	-1.915812136	up
MANBA	MANBA	MANBA	0.706218407	8.992848362	3.066032822	0.002252544	0.010534108	-1.918572586	up
IFI35	IFI35	IFI35	1.363755796	8.661222436	3.064384843	0.002264824	0.010586711	-1.923449397	up
TMEM14C	TMEM14C	TMEM14C	0.686479842	10.60219038	3.063934231	0.002268192	0.01059763	-1.924782437	up
LYPD1	LYPD1	LYPD1	1.562764089	10.78617329	3.063413348	0.002272092	0.010613434	-1.926323116	up
RIPK1	RIPK1	RIPK1	0.743840387	9.166642379	3.059761145	0.002299606	0.01073463	-1.937118539	up
H2AFV	H2AFV	H2AFV	0.517786987	12.39355905	3.059689819	0.002300146	0.010734712	-1.937329246	up
MS4A6A	MS4A6A	MS4A6A	2.590622626	8.631910897	3.058717507	0.002307524	0.010766697	-1.940201092	up
MPV17	MPV17	MPV17	0.651386399	9.980486895	3.058383268	0.002310065	0.010774214	-1.941188105	up
ZNF219	ZNF219	ZNF219	1.019694319	9.846111538	3.057376105	0.002317738	0.010804533	-1.944161635	up
TGFBR1	TGFBR1	TGFBR1	0.993406184	10.23455064	3.056614868	0.002323553	0.010829181	-1.946408466	up
CLK2	CLK2	CLK2	0.59068023	9.191513105	3.055686569	0.002330662	0.010854922	-1.94914765	up
GCN1L1	GCN1L1	GCN1L1	0.597428034	11.04955285	3.05460183	0.002338995	0.01088879	-1.952347428	up
QRSL1	QRSL1	QRSL1	0.631347547	8.971730769	3.050629326	0.002369744	0.011019444	-1.964056134	up
PFN4	PFN4	PFN4	1.233362941	2.886318305	3.050312699	0.002372211	0.01102592	-1.964988735	up
MRPL45	MRPL45	MRPL45	0.569560402	9.459403704	3.049731354	0.002376746	0.011042	-1.966700795	up
KCTD20	KCTD20	KCTD20	0.823427446	10.97752258	3.049642495	0.00237744	0.011042725	-1.966962456	up
SMARCD1	SMARCD1	SMARCD1	0.63709802	10.74190028	3.049273155	0.002380326	0.011050258	-1.968049967	up
TIPIN	TIPIN	TIPIN	0.794827963	6.723846795	3.049159522	0.002381215	0.011050258	-1.968384531	up
TRAM1	TRAM1	TRAM1	0.965979283	10.96851909	3.048602627	0.002385574	0.011067987	-1.970023988	up
CPSF2	CPSF2	CPSF2	0.541256686	10.13712158	3.048103481	0.002389488	0.011083639	-1.971493192	up
MEST	MEST	MEST	1.886926643	10.40142699	3.046014123	0.002405934	0.011154883	-1.977640532	up
C16orf53	C16orf53	C16orf53	0.73109231	9.7528651	3.045084583	0.002413284	0.011185618	-1.980374122	up
SLC12A9	SLC12A9	SLC12A9	0.704509383	10.25837151	3.044066497	0.002421357	0.011214812	-1.983367173	up
PSPH	PSPH	PSPH	1.214265882	9.269657265	3.043786021	0.002423586	0.011220072	-1.984191567	up
C1orf26	C1orf26	C1orf26	0.617624032	7.017925	3.043687882	0.002424366	0.011220072	-1.984480008	up
LOC646999	LOC646999	LOC646999	1.138222568	5.68647557	3.043500979	0.002425853	0.011221893	-1.985029306	up
ZFP36L2	ZFP36L2	ZFP36L2	1.11294241	11.49863547	3.043093454	0.002429097	0.011234369	-1.986226892	up
SLC39A7	SLC39A7	SLC39A7	0.548392869	11.20294694	3.042929449	0.002430404	0.011237881	-1.986708809	up
MATN2	MATN2	MATN2	1.541467575	10.81568846	3.042254942	0.002435785	0.011257691	-1.988690522	up
GNG5	GNG5	GNG5	1.509577389	9.806105413	3.041687886	0.002440317	0.011271026	-1.99035621	up
COX16	COX16	COX16	0.58995274	9.703670798	3.04066211	0.002448535	0.011303898	-1.993368592	up
WRN	WRN	WRN	0.841227604	7.930915954	3.04057528	0.002449232	0.011304573	-1.993623538	up
C11orf59	C11orf59	C11orf59	0.602232095	11.15228269	3.039990054	0.002453934	0.011320024	-1.995341672	up
PAPSS2	PAPSS2	PAPSS2	1.109242783	8.172982194	3.038573373	0.002465349	0.011368735	-1.999499498	up
DHTKD1	DHTKD1	DHTKD1	0.986464735	10.12137863	3.037831181	0.002471348	0.011391638	-2.001677008	up
EIF3M	EIF3M	EIF3M	0.633929182	10.71359402	3.037151223	0.002476857	0.011410962	-2.003671475	up
APOBEC3C	APOBEC3C	APOBEC3C	1.85071396	6.437692236	3.036974373	0.002478291	0.011413036	-2.004190145	up
ZFP37	ZFP37	ZFP37	0.873399598	7.536118803	3.035788546	0.002487929	0.011449294	-2.007667204	up
EDNRA	EDNRA	EDNRA	1.613658207	8.467304915	3.035111829	0.002493445	0.011464947	-2.009650866	up
MBD6	MBD6	MBD6	1.012849139	9.905035114	3.035108485	0.002493472	0.011464947	-2.009660667	up
LBX2	LBX2	LBX2	1.575959125	1.963054345	3.033610643	0.002505721	0.011518686	-2.014049764	up
RFX2	RFX2	RFX2	1.339180617	8.801322293	3.032427583	0.002515434	0.011556699	-2.017514966	up
ELMOD2	ELMOD2	ELMOD2	0.836633572	6.474674644	3.032329423	0.002516242	0.011556699	-2.01780242	up
FLJ39653	FLJ39653	FLJ39653	0.919310416	6.019882621	3.032070223	0.002518375	0.01156391	-2.018561424	up
SMC4	SMC4	SMC4	1.610874835	8.958021368	3.031939015	0.002519456	0.011566285	-2.018945609	up
ZNF677	ZNF677	ZNF677	0.970503228	6.262390812	3.031410136	0.002523816	0.01158371	-2.020494036	up
PLD2	PLD2	PLD2	0.835377934	9.651067949	3.030879544	0.002528197	0.011601224	-2.022047214	up
PA2G4P4	PA2G4P4	PA2G4P4	1.168731722	5.964427422	3.030062009	0.00253496	0.011624466	-2.024439833	up
PKN2	PKN2	PKN2	0.772669828	9.662406481	3.028290318	0.002549675	0.011681506	-2.029622748	up
KIF22	KIF22	KIF22	0.816697317	9.724540385	3.027340128	0.002557599	0.011712583	-2.032401223	up
POLD3	POLD3	POLD3	0.648836542	8.298255199	3.026589543	0.002563874	0.011738702	-2.034595426	up
BARD1	BARD1	BARD1	1.736784261	6.300274003	3.025939101	0.002569324	0.011758408	-2.036496453	up
HLA-A	HLA-A	HLA-A	1.366297977	13.33264651	3.02544043	0.002573509	0.011774936	-2.037953634	up
CILP	CILP	CILP	1.643778049	4.150970228	3.025051499	0.002576777	0.011787044	-2.039089978	up
LRTOMT	LRTOMT	LRTOMT	0.800129584	8.700570655	3.024809584	0.002578812	0.011789996	-2.039796709	up
TAF7	TAF7	TAF7	0.552166944	11.78085413	3.024312239	0.002583	0.011799956	-2.041249487	up
BAT4	BAT4	BAT4	0.618865495	9.105557621	3.023946317	0.002586086	0.011811422	-2.042318222	up
HAUS5	HAUS5	HAUS5	0.901378766	8.371858689	3.023698078	0.002588181	0.011818362	-2.043043173	up
HMGN2	HMGN2	HMGN2	1.059830904	11.99836225	3.022929613	0.002594676	0.011845387	-2.045287009	up
C9orf156	C9orf156	C9orf156	0.581745466	8.15128198	3.022343953	0.002599637	0.011862756	-2.0469967	up
SLC43A1	SLC43A1	SLC43A1	1.111451865	6.371435541	3.021534054	0.00260651	0.011888837	-2.049360473	up
SPR	SPR	SPR	0.945690316	8.21415463	3.021139501	0.002609865	0.011901495	-2.05051179	up
MAML1	MAML1	MAML1	0.577878895	9.780742949	3.020302152	0.002616998	0.011928722	-2.052954717	up
NAGS	NAGS	NAGS	1.307708235	4.923574074	3.020093487	0.002618778	0.011934186	-2.053563386	up
ZNF311	ZNF311	ZNF311	1.622114821	5.998321296	3.019800506	0.002621279	0.011942935	-2.054417931	up
MNAT1	MNAT1	MNAT1	0.638751506	7.748801994	3.01917398	0.002626636	0.011964685	-2.056245066	up
CASP6	CASP6	CASP6	1.394739369	6.457685328	3.016488534	0.002649709	0.012061758	-2.064072437	up
APOC4	APOC4	APOC4	1.367239627	1.767841453	3.015422328	0.002658921	0.012098327	-2.067178267	up
C19orf48	C19orf48	C19orf48	1.116969813	8.993834188	3.014282306	0.002668804	0.012137913	-2.070497936	up
EMCN	EMCN	EMCN	1.071878737	7.308904274	3.012575391	0.002683663	0.012197388	-2.075466078	up
SYPL1	SYPL1	SYPL1	0.937618637	10.70312044	3.01249944	0.002684326	0.012197701	-2.075687076	up
CALD1	CALD1	CALD1	1.249839197	11.31877721	3.009214025	0.002713147	0.012315036	-2.085241646	up
E2F7	E2F7	E2F7	2.804364232	4.984130128	3.009051816	0.002714577	0.012318804	-2.085713117	up
CLN5	CLN5	CLN5	0.863330861	9.438401781	3.008441153	0.002719968	0.012337813	-2.08748782	up
DDX60	DDX60	DDX60	1.211744677	8.350994017	3.007366192	0.002729481	0.012372764	-2.09061101	up
NPC2	NPC2	NPC2	1.401351994	10.95425085	3.007020913	0.002732543	0.012381603	-2.091613954	up
KCTD15	KCTD15	KCTD15	0.868767059	10.09205926	3.007010297	0.002732637	0.012381603	-2.091644788	up
RPL26L1	RPL26L1	RPL26L1	0.595359311	7.94879886	3.006903788	0.002733583	0.012383153	-2.091954144	up
ARL5A	ARL5A	ARL5A	0.530855294	9.883654274	3.00682149	0.002734313	0.01238373	-2.092193173	up
SHD	SHD	SHD	3.05852122	9.96121688	3.005731147	0.002744009	0.012413951	-2.095359385	up
DLEU2	DLEU2	DLEU2	1.019541664	5.214059972	3.005406729	0.0027469	0.012423145	-2.096301235	up
EFNA4	EFNA4	EFNA4	1.509181449	5.419772293	3.005367325	0.002747252	0.012423145	-2.096415628	up
EFNB1	EFNB1	EFNB1	0.940243314	8.774126425	3.004137926	0.002758234	0.01247006	-2.099983877	up
PHEX	PHEX	PHEX	2.164460746	3.765324359	3.003989988	0.002759558	0.0124733	-2.100413163	up
MIER3	MIER3	MIER3	0.537464634	9.077236538	3.00381355	0.002761138	0.012477695	-2.100925121	up
ALG6	ALG6	ALG6	1.067009555	7.617729772	3.003375782	0.002765062	0.012492678	-2.102195235	up
UGGT2	UGGT2	UGGT2	0.737529397	8.189956339	3.003244208	0.002766243	0.012495262	-2.102576944	up
SLC44A2	SLC44A2	SLC44A2	0.678782511	12.40246788	3.001716389	0.002779983	0.012549045	-2.107008072	up
ZNF800	ZNF800	ZNF800	0.676952209	8.202610613	3.001175526	0.002784863	0.012565276	-2.10857621	up
TRIM16L	TRIM16L	TRIM16L	0.888133558	7.969487821	2.999236983	0.002802415	0.012633636	-2.11419441	up
HADHB	HADHB	HADHB	0.696396729	11.84717664	2.998751164	0.00280683	0.012647983	-2.115601838	up
NUDT6	NUDT6	NUDT6	0.688925452	6.825198575	2.997802387	0.00281547	0.012675787	-2.118349819	up
MED30	MED30	MED30	0.724359182	7.375399929	2.997652986	0.002816832	0.012679142	-2.118782458	up
CLIC4	CLIC4	CLIC4	1.151012095	12.612174	2.997056254	0.002822281	0.012698101	-2.12051028	up
NEDD9	NEDD9	NEDD9	1.287060646	9.474733547	2.996074256	0.002831269	0.012735316	-2.1233529	up
NKX3-2	NKX3-2	NKX3-2	2.487697016	2.637818376	2.996017082	0.002831793	0.012735316	-2.123518375	up
PPIL1	PPIL1	PPIL1	0.666046801	9.994342877	2.995498732	0.002836549	0.012753909	-2.125018466	up
GAA	GAA	GAA	0.736306557	11.05160221	2.99536678	0.002837761	0.012756564	-2.125400291	up
IL20RB	IL20RB	IL20RB	1.146859914	3.817211396	2.994018917	0.002850166	0.012806721	-2.129299617	up
PMP2	PMP2	PMP2	1.622777044	14.0360188	2.993934654	0.002850943	0.012807256	-2.129543331	up
ARHGAP11B	ARHGAP11B	ARHGAP11B	1.757044519	3.236889957	2.993870729	0.002851533	0.012807256	-2.129728217	up
MDK	MDK	MDK	2.203999943	9.642421937	2.993385399	0.002856014	0.01282104	-2.131131775	up
PPP1R3B	PPP1R3B	PPP1R3B	1.437225208	7.849228561	2.993335444	0.002856475	0.01282104	-2.13127623	up
ZMYM1	ZMYM1	ZMYM1	0.849944003	7.491530271	2.993150125	0.002858188	0.012825924	-2.131812099	up
TMEM97	TMEM97	TMEM97	1.066793874	9.433355627	2.991556239	0.00287296	0.012886577	-2.136419654	up
SBF2	SBF2	SBF2	0.869176772	10.42890605	2.990779951	0.002880179	0.012916138	-2.138662854	up
ZNF408	ZNF408	ZNF408	0.589794706	8.441013889	2.990518907	0.002882611	0.012924219	-2.139417054	up
DPAGT1	DPAGT1	DPAGT1	0.561264405	9.103946795	2.990012076	0.002887337	0.012942582	-2.140881189	up
USP18	USP18	USP18	1.243868838	7.639669373	2.989834993	0.00288899	0.012947165	-2.14139269	up
TET2	TET2	TET2	0.816154232	9.418041168	2.989599787	0.002891187	0.012954182	-2.142072031	up
METTL2A	METTL2A	METTL2A	0.519875897	8.785173077	2.989425741	0.002892813	0.012955815	-2.142574692	up
C11orf75	C11orf75	C11orf75	1.091622755	6.659867664	2.98859873	0.002900554	0.012984817	-2.144962789	up
ZNF212	ZNF212	ZNF212	0.506013745	8.741369658	2.987048084	0.002915118	0.013032164	-2.149438734	up
ZNF433	ZNF433	ZNF433	0.718712281	6.674713248	2.986999711	0.002915574	0.013032164	-2.149578327	up
SASS6	SASS6	SASS6	0.804798508	6.453486325	2.986182247	0.00292328	0.013063764	-2.151936991	up
ZNF232	ZNF232	ZNF232	0.707325925	7.721027991	2.984552893	0.002938695	0.013118375	-2.156636362	up
ADAM9	ADAM9	ADAM9	1.09070878	11.1041802	2.984332238	0.002940788	0.013124865	-2.157272582	up
NUPL2	NUPL2	NUPL2	0.690956786	9.318895442	2.983935617	0.002944554	0.013138817	-2.158416052	up
POU2F1	POU2F1	POU2F1	1.154051722	6.62713198	2.983838884	0.002945473	0.013140063	-2.158694914	up
C11orf10	C11orf10	C11orf10	0.73667297	9.869746011	2.983151747	0.00295201	0.013160646	-2.160675537	up
STK3	STK3	STK3	0.862959082	7.62027265	2.982810862	0.002955258	0.013172265	-2.16165795	up
GPSM2	GPSM2	GPSM2	0.877655036	10.34452393	2.982722208	0.002956103	0.013173172	-2.161913427	up
CCDC66	CCDC66	CCDC66	0.648373486	7.789795442	2.982587655	0.002957387	0.013173172	-2.16230116	up
DUSP12	DUSP12	DUSP12	0.556201693	8.431500142	2.982014306	0.00296286	0.013191829	-2.163953154	up
SPATA5L1	SPATA5L1	SPATA5L1	0.546007303	7.602198362	2.981713425	0.002965737	0.013199858	-2.16481996	up
REEP4	REEP4	REEP4	1.143288737	7.789445655	2.978512432	0.002996494	0.013321356	-2.174036406	up
NBR2	NBR2	NBR2	0.934646729	7.329829701	2.976791248	0.003013153	0.013380926	-2.178988132	up
ELF2	ELF2	ELF2	0.514040029	9.058578775	2.97663785	0.003014641	0.013384642	-2.17942931	up
LYPLA1	LYPLA1	LYPLA1	1.100339928	9.322162749	2.976434239	0.003016618	0.013390525	-2.180014869	up
RPS7	RPS7	RPS7	0.829711047	11.39890142	2.976149562	0.003019385	0.013399907	-2.180833501	up
GNASAS	GNASAS	GNASAS	1.434337963	2.35174188	2.976000507	0.003020834	0.013403442	-2.181262099	up
GPR56	GPR56	GPR56	1.078666485	13.63386368	2.974626889	0.003034221	0.013454114	-2.185210878	up
IL15RA	IL15RA	IL15RA	1.338415208	5.263382336	2.974511006	0.003035352	0.013456227	-2.18554393	up
ABCC6	ABCC6	ABCC6	1.387222697	5.131382194	2.973983372	0.003040511	0.013473275	-2.187060202	up
LOC100128822	LOC100128822	LOC100128822	0.90128934	8.1482099	2.972609105	0.003053983	0.013521301	-2.191008234	up
TRPV4	TRPV4	TRPV4	1.686951148	3.677735826	2.972275226	0.003057265	0.013532911	-2.191967144	up
BTBD17	BTBD17	BTBD17	2.437477604	8.455796652	2.97112337	0.00306861	0.013571426	-2.195274496	up
PHB	PHB	PHB	0.596426844	11.18319879	2.970695452	0.003072834	0.013587183	-2.196502869	up
PYGL	PYGL	PYGL	1.791487618	8.995967735	2.969301844	0.00308663	0.013636678	-2.200502138	up
THOC6	THOC6	THOC6	0.771194735	8.052661895	2.967086879	0.003108672	0.013724953	-2.206854707	up
TLX1	TLX1	TLX1	3.831545237	4.021915028	2.965423333	0.003125321	0.013782819	-2.21162276	up
RDBP	RDBP	RDBP	0.610833113	10.58054245	2.965380124	0.003125755	0.013782819	-2.211746572	up
NOD2	NOD2	NOD2	1.638729785	5.13127792	2.965374961	0.003125806	0.013782819	-2.211761363	up
LTBP3	LTBP3	LTBP3	0.832177131	12.23466994	2.964487959	0.003134718	0.013815675	-2.214302582	up
LOC401588	LOC401588	LOC401588	0.780447059	6.686588319	2.964393935	0.003135664	0.013815675	-2.214571912	up
SNHG5	SNHG5	SNHG5	1.10530561	9.623053063	2.964126428	0.003138357	0.01382026	-2.215338137	up
TMEM87A	TMEM87A	TMEM87A	0.532589154	10.64857578	2.964046104	0.003139166	0.01382026	-2.215568196	up
GTF2IRD2P1	GTF2IRD2P1	GTF2IRD2P1	0.695240832	8.394608974	2.963812339	0.003141522	0.013820833	-2.216237703	up
KLHL5	KLHL5	KLHL5	0.852358364	10.60534744	2.963781144	0.003141836	0.013820833	-2.216327041	up
SMC6	SMC6	SMC6	0.647134462	8.794965242	2.963498227	0.00314469	0.013824514	-2.217137241	up
SERF2	SERF2	SERF2	0.826209986	12.3460453	2.962858032	0.003151155	0.013844043	-2.218970311	up
SERBP1	SERBP1	SERBP1	0.581118221	12.0351792	2.962159638	0.003158222	0.013872122	-2.220969582	up
[truncated: 732 more rows]
