# Supplementary material for: Development of prognostic indicator based on NAD+ metabolism related genes in glioma
Source: Front Surg. 2023 Jan 26;10:1071259. doi: 10.3389/fsurg.2023.1071259 (PMC9909700; doi:10.3389/fsurg.2023.1071259)
Supplement: Data sheet 2 [file Datasheet2.csv]

Table S2 Low expressed DEGs in glioma samples of TCGA database
	Symbol	Symbol	logFC	AveExpr	t	P.Value	adj.P.Val	B	Significant
CYP2C18	CYP2C18	CYP2C18	-2.687231076	0.357088746	-10.63822842	1.32E-24	2.72E-20	44.76017393	down
LOC100130274	LOC100130274	LOC100130274	-1.578550947	0.190972293	-9.714565023	5.14E-21	3.88E-17	36.773534	down
LOC728276	LOC728276	LOC728276	-2.165720603	0.209084758	-9.703158188	5.68E-21	3.88E-17	36.67828404	down
MYL2	MYL2	MYL2	-1.473312367	0.115341311	-9.400554116	7.53E-20	3.09E-16	34.18265678	down
MYH13	MYH13	MYH13	-1.726454362	0.218362322	-9.029718429	1.64E-18	5.62E-15	31.20783655	down
KRTAP4-1	KRTAP4-1	KRTAP4-1	-1.03919693	0.071584758	-8.987843223	2.31E-18	6.78E-15	30.87780738	down
ATXN8OS	ATXN8OS	ATXN8OS	-1.154090502	0.114869516	-8.86184602	6.43E-18	1.65E-14	29.89210277	down
KRT3	KRT3	KRT3	-1.720837274	0.220759402	-8.479370417	1.34E-16	2.11E-13	26.96808267	down
LOC283914	LOC283914	LOC283914	-0.50929033	0.019317094	-8.388654343	2.70E-16	3.96E-13	26.28983328	down
FAM153C	FAM153C	FAM153C	-4.213468465	0.717001994	-8.124924778	2.02E-15	2.77E-12	24.35188889	down
ADRB3	ADRB3	ADRB3	-3.277729842	0.810815812	-8.055501692	3.40E-15	4.11E-12	23.85021492	down
IQCJ	IQCJ	IQCJ	-1.569556542	0.212202635	-7.995948342	5.31E-15	5.74E-12	23.42269919	down
EXD1	EXD1	EXD1	-2.852080273	0.800733689	-7.952525793	7.33E-15	7.52E-12	23.1126394	down
IFNA2	IFNA2	IFNA2	-0.900566327	0.106887963	-7.837441394	1.71E-14	1.60E-11	22.297673	down
GPR78	GPR78	GPR78	-2.550722869	0.468264672	-7.809545857	2.10E-14	1.87E-11	22.10162403	down
WNT8A	WNT8A	WNT8A	-1.753258321	0.418129274	-7.691684017	4.93E-14	3.62E-11	21.27976037	down
C5orf52	C5orf52	C5orf52	-0.629073501	0.05904708	-7.655054512	6.42E-14	4.39E-11	21.02647727	down
KRT33B	KRT33B	KRT33B	-2.253962023	0.346331838	-7.577093223	1.12E-13	7.19E-11	20.49078947	down
SLC22A8	SLC22A8	SLC22A8	-3.765520574	0.652419373	-7.535105348	1.51E-13	9.39E-11	20.20420188	down
GPR52	GPR52	GPR52	-3.730198881	0.768929487	-7.502501057	1.90E-13	1.15E-10	19.98259184	down
TRIM72	TRIM72	TRIM72	-2.55080538	0.687462749	-7.495556166	2.00E-13	1.17E-10	19.93549292	down
GPR150	GPR150	GPR150	-2.991256643	0.869688604	-7.457782249	2.61E-13	1.49E-10	19.67996563	down
SLC22A10	SLC22A10	SLC22A10	-2.146691205	0.464558618	-7.42174472	3.36E-13	1.77E-10	19.43720688	down
MOS	MOS	MOS	-1.509462152	0.256749003	-7.404533327	3.79E-13	1.90E-10	19.32161916	down
C6orf127	C6orf127	C6orf127	-1.520790057	0.170601781	-7.404480502	3.79E-13	1.90E-10	19.32126475	down
AP2A2	AP2A2	AP2A2	-1.286979527	11.21952699	-7.390502346	4.17E-13	2.02E-10	19.22755942	down
OR2T33	OR2T33	OR2T33	-0.80543043	0.097286254	-7.388792716	4.22E-13	2.02E-10	19.21610892	down
C16orf70	C16orf70	C16orf70	-1.133132554	8.845258191	-7.36212883	5.09E-13	2.37E-10	19.03781601	down
CRHR2	CRHR2	CRHR2	-4.216878565	1.206936182	-7.291633353	8.29E-13	3.78E-10	18.56908673	down
CLDN16	CLDN16	CLDN16	-1.805304907	0.38861339	-7.251392936	1.09E-12	4.78E-10	18.30325546	down
SLC22A9	SLC22A9	SLC22A9	-2.996840502	0.610844516	-7.237067827	1.21E-12	5.16E-10	18.20892697	down
ANKRD30B	ANKRD30B	ANKRD30B	-3.337758221	0.864554986	-7.225756667	1.30E-12	5.25E-10	18.13455788	down
CYP2C19	CYP2C19	CYP2C19	-0.617003357	0.060611254	-7.225623567	1.31E-12	5.25E-10	18.13368336	down
FAM153B	FAM153B	FAM153B	-5.020917331	1.387384188	-7.143098964	2.29E-12	8.71E-10	17.59413093	down
CMAS	CMAS	CMAS	-1.490618737	9.431178205	-7.125961564	2.57E-12	9.60E-10	17.48275404	down
MAP2K1	MAP2K1	MAP2K1	-1.749632109	10.65996966	-7.109252067	2.88E-12	1.06E-09	17.3743801	down
CYP4Z1	CYP4Z1	CYP4Z1	-2.233821406	0.494049003	-7.093928952	3.19E-12	1.15E-09	17.27519077	down
LOC100132354	LOC100132354	LOC100132354	-3.069293027	0.902388034	-7.076468921	3.59E-12	1.27E-09	17.16239391	down
KRT77	KRT77	KRT77	-1.700177762	0.262531766	-7.012831517	5.51E-12	1.85E-09	16.75331164	down
MAPK9	MAPK9	MAPK9	-1.714296686	10.2855334	-6.983920228	6.68E-12	2.18E-09	16.5685171	down
CRYGN	CRYGN	CRYGN	-2.859788006	1.070300855	-6.962243866	7.71E-12	2.44E-09	16.4304007	down
SSTR4	SSTR4	SSTR4	-2.999705323	0.7292401	-6.94911717	8.41E-12	2.58E-09	16.34694173	down
LOXHD1	LOXHD1	LOXHD1	-3.557563458	0.997615313	-6.944218308	8.69E-12	2.62E-09	16.31583002	down
YWHAG	YWHAG	YWHAG	-2.129934591	12.58781588	-6.930227907	9.54E-12	2.80E-09	16.22708459	down
FAM131A	FAM131A	FAM131A	-1.848145352	9.821298077	-6.913920795	1.06E-11	3.07E-09	16.12383981	down
ATP6V1H	ATP6V1H	ATP6V1H	-1.55475122	10.41562251	-6.873807353	1.38E-11	3.94E-09	15.87077092	down
CMIP	CMIP	CMIP	-1.918838436	10.3192485	-6.858336813	1.53E-11	4.31E-09	15.77351246	down
MAST3	MAST3	MAST3	-3.142556155	9.897246724	-6.850753478	1.61E-11	4.43E-09	15.72590812	down
LCN15	LCN15	LCN15	-3.620291836	0.862973718	-6.850044113	1.62E-11	4.43E-09	15.72145744	down
ATP6V1B2	ATP6V1B2	ATP6V1B2	-1.710263544	11.89323782	-6.843390725	1.69E-11	4.56E-09	15.6797324	down
KIF12	KIF12	KIF12	-4.810788809	1.349076068	-6.838250425	1.75E-11	4.60E-09	15.64752053	down
SLC6A5	SLC6A5	SLC6A5	-2.605137905	0.340277208	-6.800960976	2.23E-11	5.72E-09	15.41447712	down
PPP3R1	PPP3R1	PPP3R1	-1.876746471	10.91474067	-6.792581619	2.35E-11	5.96E-09	15.36226274	down
MAPRE3	MAPRE3	MAPRE3	-2.088376499	10.31765798	-6.745002972	3.20E-11	7.65E-09	15.06685239	down
RTN4	RTN4	RTN4	-1.296815653	13.18690093	-6.735123045	3.41E-11	8.06E-09	15.00573686	down
PLEKHA1	PLEKHA1	PLEKHA1	-2.141715509	8.837618875	-6.723535708	3.68E-11	8.49E-09	14.93415954	down
NPHS1	NPHS1	NPHS1	-3.076727704	0.978866311	-6.709831787	4.02E-11	8.97E-09	14.84964701	down
GLP2R	GLP2R	GLP2R	-4.731511047	1.572989174	-6.704056811	4.17E-11	9.21E-09	14.8140778	down
ATXN7L3	ATXN7L3	ATXN7L3	-1.501740215	10.43409594	-6.694296859	4.44E-11	9.70E-09	14.75402538	down
NSF	NSF	NSF	-2.528719857	10.90291097	-6.678921516	4.90E-11	1.06E-08	14.65957746	down
CLEC2A	CLEC2A	CLEC2A	-0.883099828	0.062430057	-6.673257026	5.08E-11	1.09E-08	14.62482957	down
LOC401463	LOC401463	LOC401463	-2.925990846	0.911909544	-6.671902097	5.13E-11	1.09E-08	14.61652181	down
MTMR12	MTMR12	MTMR12	-1.196496255	9.089245798	-6.653584757	5.77E-11	1.21E-08	14.50435428	down
AP2A1	AP2A1	AP2A1	-1.292369412	11.4043755	-6.638064532	6.37E-11	1.32E-08	14.40952708	down
KLHL1	KLHL1	KLHL1	-5.289969914	1.924847934	-6.617276542	7.27E-11	1.43E-08	14.28281932	down
IL12RB2	IL12RB2	IL12RB2	-4.560557059	2.716985541	-6.612006961	7.52E-11	1.45E-08	14.25075549	down
MAP2K4	MAP2K4	MAP2K4	-1.720474333	9.749959758	-6.610664636	7.58E-11	1.45E-08	14.24259144	down
KLC1	KLC1	KLC1	-1.947985409	11.74652913	-6.599353465	8.15E-11	1.53E-08	14.17385454	down
TNIP3	TNIP3	TNIP3	-2.945217518	0.902439815	-6.594352503	8.41E-11	1.57E-08	14.14349722	down
FLJ37307	FLJ37307	FLJ37307	-3.917774362	3.595270014	-6.584140803	8.97E-11	1.66E-08	14.08157208	down
CDH16	CDH16	CDH16	-1.350050961	0.147524786	-6.578318282	9.31E-11	1.71E-08	14.04630137	down
PI4KA	PI4KA	PI4KA	-2.271147188	11.27764907	-6.576343888	9.43E-11	1.71E-08	14.03434744	down
CCDC92	CCDC92	CCDC92	-1.463192023	10.27454957	-6.570081055	9.81E-11	1.77E-08	13.99645019	down
AACS	AACS	AACS	-1.844555653	8.786902208	-6.548960248	1.12E-10	1.97E-08	13.86887999	down
DTNB	DTNB	DTNB	-1.701856399	8.395045085	-6.547961834	1.13E-10	1.97E-08	13.86285851	down
YWHAH	YWHAH	YWHAH	-2.571375409	11.86701923	-6.529519162	1.27E-10	2.13E-08	13.7517756	down
SNORD115-7	SNORD115-7	SNORD115-7	-1.01103089	0.144310185	-6.505343621	1.47E-10	2.39E-08	13.60658171	down
C6orf222	C6orf222	C6orf222	-1.9201701	0.498286325	-6.504212938	1.48E-10	2.39E-08	13.59980268	down
GLS	GLS	GLS	-2.357361621	9.963328704	-6.503800052	1.49E-10	2.39E-08	13.59732747	down
NCOA7	NCOA7	NCOA7	-2.390718106	9.091369801	-6.501807842	1.51E-10	2.40E-08	13.58538634	down
CALM3	CALM3	CALM3	-2.067861966	13.2257864	-6.500318583	1.52E-10	2.40E-08	13.57646197	down
OR2AK2	OR2AK2	OR2AK2	-0.510244821	0.055409402	-6.49725745	1.55E-10	2.43E-08	13.55812382	down
DCTN1	DCTN1	DCTN1	-1.437560703	12.50595833	-6.494840714	1.57E-10	2.43E-08	13.54365141	down
MEF2D	MEF2D	MEF2D	-1.67336934	10.37818925	-6.490742615	1.62E-10	2.47E-08	13.51912119	down
GOT2	GOT2	GOT2	-1.29653142	10.84360313	-6.483742177	1.69E-10	2.54E-08	13.47724994	down
DNAJC5G	DNAJC5G	DNAJC5G	-2.810049039	0.776005556	-6.482354402	1.70E-10	2.54E-08	13.46895408	down
TSPYL1	TSPYL1	TSPYL1	-1.96268175	11.25273746	-6.472863104	1.81E-10	2.65E-08	13.41225897	down
YPEL2	YPEL2	YPEL2	-1.800382783	8.797240456	-6.431826707	2.33E-10	3.34E-08	13.16797922	down
LPGAT1	LPGAT1	LPGAT1	-1.679391894	9.670369587	-6.43049391	2.35E-10	3.34E-08	13.16006847	down
TOLLIP	TOLLIP	TOLLIP	-1.754888178	11.24559103	-6.430308236	2.36E-10	3.34E-08	13.15896653	down
NPTN	NPTN	NPTN	-1.8613266	10.68565071	-6.408804371	2.69E-10	3.75E-08	13.03153551	down
C1orf216	C1orf216	C1orf216	-1.726439197	10.03511738	-6.406454355	2.73E-10	3.76E-08	13.01763235	down
KRTAP17-1	KRTAP17-1	KRTAP17-1	-0.693742654	0.065538533	-6.393466692	2.96E-10	4.00E-08	12.94087633	down
TTC7B	TTC7B	TTC7B	-1.759542511	9.558829843	-6.39197054	2.99E-10	4.00E-08	12.93204307	down
C2CD2L	C2CD2L	C2CD2L	-1.734655538	9.112579558	-6.390186174	3.02E-10	4.00E-08	12.9215106	down
SLC25A44	SLC25A44	SLC25A44	-0.982525409	10.37975264	-6.390149939	3.02E-10	4.00E-08	12.92129674	down
OR13C2	OR13C2	OR13C2	-0.657630846	0.090953134	-6.380776809	3.20E-10	4.21E-08	12.86601365	down
HTR3B	HTR3B	HTR3B	-4.361971248	1.102276923	-6.376598021	3.28E-10	4.30E-08	12.84139021	down
CLSTN3	CLSTN3	CLSTN3	-2.623053687	10.46818903	-6.368769582	3.45E-10	4.48E-08	12.7952998	down
KLHL2	KLHL2	KLHL2	-2.00190122	9.391157336	-6.362020909	3.59E-10	4.64E-08	12.75560694	down
ATP6V1A	ATP6V1A	ATP6V1A	-1.660286011	11.22173939	-6.354305581	3.77E-10	4.83E-08	12.71027441	down
GOLGA6L1	GOLGA6L1	GOLGA6L1	-2.445502669	0.441695442	-6.337386937	4.18E-10	5.30E-08	12.61103761	down
PROKR2	PROKR2	PROKR2	-3.673583142	1.06998198	-6.331478988	4.33E-10	5.43E-08	12.57643976	down
CD164L2	CD164L2	CD164L2	-1.853071607	0.403506909	-6.311329051	4.90E-10	5.87E-08	12.45865459	down
THEM5	THEM5	THEM5	-2.856115624	1.38604708	-6.310972433	4.91E-10	5.87E-08	12.45657301	down
HK1	HK1	HK1	-1.749744907	11.25831766	-6.310873448	4.92E-10	5.87E-08	12.45599525	down
CLSTN1	CLSTN1	CLSTN1	-1.685619024	13.16546681	-6.305820636	5.07E-10	6.02E-08	12.42651364	down
AAK1	AAK1	AAK1	-1.914101306	10.05831189	-6.298529818	5.30E-10	6.26E-08	12.38401101	down
KIAA0513	KIAA0513	KIAA0513	-3.232597848	10.39892635	-6.285057628	5.76E-10	6.72E-08	12.30558858	down
MMD	MMD	MMD	-1.676703415	9.408078917	-6.278899096	5.98E-10	6.89E-08	12.26978921	down
WDR7	WDR7	WDR7	-1.697913142	9.741060256	-6.275733547	6.09E-10	6.99E-08	12.25140013	down
KLC2	KLC2	KLC2	-1.854569369	9.952539815	-6.272131695	6.23E-10	7.10E-08	12.23048657	down
GOT1	GOT1	GOT1	-2.517802726	9.856430342	-6.270580639	6.29E-10	7.13E-08	12.22148391	down
PREPL	PREPL	PREPL	-1.833588494	11.67501125	-6.261406249	6.65E-10	7.37E-08	12.16827439	down
PLD3	PLD3	PLD3	-1.976182884	12.00465249	-6.260668931	6.68E-10	7.37E-08	12.16400112	down
PRB2	PRB2	PRB2	-1.644033458	0.354736182	-6.254968129	6.91E-10	7.55E-08	12.13097614	down
LPAR3	LPAR3	LPAR3	-3.065272511	0.780179915	-6.237657428	7.68E-10	8.25E-08	12.030859	down
TJP3	TJP3	TJP3	-2.619389971	0.911746652	-6.234236231	7.84E-10	8.34E-08	12.01110166	down
LOC100128554	LOC100128554	LOC100128554	-2.038056413	0.442019658	-6.223339551	8.37E-10	8.81E-08	11.94823807	down
ENSA	ENSA	ENSA	-1.047660717	11.45646125	-6.212339757	8.95E-10	9.32E-08	11.8848792	down
EVPLL	EVPLL	EVPLL	-1.21464561	0.231725712	-6.207831358	9.19E-10	9.53E-08	11.85893972	down
TRIM3	TRIM3	TRIM3	-1.462738465	8.4522599	-6.198893249	9.70E-10	9.94E-08	11.80756325	down
FBXW7	FBXW7	FBXW7	-2.429081506	9.158599644	-6.19831888	9.74E-10	9.94E-08	11.80426403	down
DGKZ	DGKZ	DGKZ	-2.499573271	9.984689957	-6.192762588	1.01E-09	1.02E-07	11.77236231	down
LRP11	LRP11	LRP11	-1.80687868	9.158810826	-6.189846058	1.02E-09	1.03E-07	11.75562714	down
PSG7	PSG7	PSG7	-0.957783228	0.11661859	-6.187055934	1.04E-09	1.04E-07	11.7396239	down
NDEL1	NDEL1	NDEL1	-1.288078379	9.373335969	-6.185900155	1.05E-09	1.05E-07	11.73299662	down
ACTR3B	ACTR3B	ACTR3B	-1.856815294	8.550089886	-6.179723305	1.09E-09	1.07E-07	11.69759707	down
ACOT7	ACOT7	ACOT7	-2.204370445	9.784530199	-6.172021093	1.14E-09	1.10E-07	11.65349999	down
CDKN2D	CDKN2D	CDKN2D	-2.286506528	8.261879131	-6.160782287	1.22E-09	1.17E-07	11.58924329	down
PPP2R5B	PPP2R5B	PPP2R5B	-1.178312123	10.10958041	-6.156794392	1.25E-09	1.19E-07	11.56646811	down
MS4A8B	MS4A8B	MS4A8B	-2.367567403	0.771835613	-6.151304679	1.29E-09	1.21E-07	11.53513751	down
LOC389493	LOC389493	LOC389493	-3.158793171	1.040725356	-6.132259768	1.45E-09	1.33E-07	11.42663942	down
BCL2L10	BCL2L10	BCL2L10	-1.961206169	0.742462536	-6.128627017	1.48E-09	1.35E-07	11.405978	down
ZBTB7A	ZBTB7A	ZBTB7A	-1.497781047	9.096406909	-6.125652951	1.50E-09	1.37E-07	11.38907105	down
GABARAPL1	GABARAPL1	GABARAPL1	-2.091262884	11.13157215	-6.123591323	1.52E-09	1.38E-07	11.37735543	down
COG1	COG1	COG1	-1.046315323	9.857477066	-6.12272717	1.53E-09	1.38E-07	11.37244577	down
AP2M1	AP2M1	AP2M1	-0.936211966	12.99367621	-6.111288872	1.64E-09	1.46E-07	11.30751776	down
SLC25A22	SLC25A22	SLC25A22	-2.263874663	9.860669801	-6.109188933	1.66E-09	1.47E-07	11.29560955	down
FGF22	FGF22	FGF22	-2.627495911	1.068218447	-6.105919595	1.69E-09	1.49E-07	11.2770773	down
YWHAZ	YWHAZ	YWHAZ	-1.184251133	13.2063037	-6.104335881	1.71E-09	1.50E-07	11.26810321	down
NPBWR1	NPBWR1	NPBWR1	-2.097689139	0.348891667	-6.091802543	1.84E-09	1.57E-07	11.19715687	down
FER1L6	FER1L6	FER1L6	-2.560629857	0.857088248	-6.077838473	2.00E-09	1.69E-07	11.11826579	down
CAMTA2	CAMTA2	CAMTA2	-1.618819139	10.40033091	-6.068733226	2.11E-09	1.77E-07	11.06691253	down
ATP6V0D1	ATP6V0D1	ATP6V0D1	-1.034992095	11.34959964	-6.066283497	2.14E-09	1.79E-07	11.05310794	down
CDK17	CDK17	CDK17	-1.15991726	10.02758426	-6.058509225	2.24E-09	1.86E-07	11.00933192	down
ATL1	ATL1	ATL1	-2.226051707	9.397923362	-6.055656571	2.28E-09	1.88E-07	10.9932816	down
PPIP5K1	PPIP5K1	PPIP5K1	-1.624978336	8.885095584	-6.054560672	2.29E-09	1.88E-07	10.98711738	down
MAPK3	MAPK3	MAPK3	-1.153267618	10.97068654	-6.05187338	2.33E-09	1.91E-07	10.97200614	down
LOC200726	LOC200726	LOC200726	-2.470385796	1.125009544	-6.050774946	2.35E-09	1.91E-07	10.96583113	down
ATP6V1C1	ATP6V1C1	ATP6V1C1	-1.433735308	10.85095648	-6.048116157	2.38E-09	1.93E-07	10.95088852	down
INS	INS	INS	-1.066294706	0.049879986	-6.04098272	2.49E-09	2.00E-07	10.9108272	down
BBS7	BBS7	BBS7	-1.192403113	8.225049786	-6.039869594	2.50E-09	2.00E-07	10.90457974	down
PRRT3	PRRT3	PRRT3	-1.856118451	7.896781766	-6.033543074	2.60E-09	2.07E-07	10.86909149	down
CACNB1	CACNB1	CACNB1	-2.67810967	8.876085185	-6.029842198	2.65E-09	2.10E-07	10.84834714	down
NCDN	NCDN	NCDN	-3.17718957	11.22557999	-6.02517913	2.73E-09	2.15E-07	10.82222576	down
RHO	RHO	RHO	-2.962295495	1.293583476	-6.021711171	2.78E-09	2.18E-07	10.80281087	down
LOC116437	LOC116437	LOC116437	-3.118228895	1.190600712	-6.01353085	2.92E-09	2.26E-07	10.75705429	down
PPP3CB	PPP3CB	PPP3CB	-1.99255274	10.37321923	-6.006345628	3.05E-09	2.35E-07	10.71690996	down
TMC5	TMC5	TMC5	-2.564153214	1.866629986	-6.003590462	3.10E-09	2.38E-07	10.70152812	down
LPA	LPA	LPA	-2.586082052	0.873557336	-5.995636729	3.24E-09	2.46E-07	10.65715876	down
PIP5K1C	PIP5K1C	PIP5K1C	-1.470246385	10.81326546	-5.995162543	3.25E-09	2.46E-07	10.65451522	down
FAM75A6	FAM75A6	FAM75A6	-0.980902353	0.126604131	-5.994384684	3.27E-09	2.47E-07	10.65017914	down
NAPG	NAPG	NAPG	-1.143063601	9.768017877	-5.987799207	3.40E-09	2.54E-07	10.61348948	down
WDR47	WDR47	WDR47	-1.829091836	9.907315883	-5.985459295	3.44E-09	2.56E-07	10.60046187	down
NLK	NLK	NLK	-1.514174921	9.472469801	-5.984408779	3.46E-09	2.57E-07	10.59461455	down
MDH1	MDH1	MDH1	-1.615948967	11.44730064	-5.976201281	3.63E-09	2.68E-07	10.54896227	down
GUCA1C	GUCA1C	GUCA1C	-1.843847317	0.311125499	-5.975186261	3.66E-09	2.69E-07	10.54332037	down
LYZL4	LYZL4	LYZL4	-1.667959641	0.374280413	-5.961652339	3.96E-09	2.87E-07	10.4681759	down
OCA2	OCA2	OCA2	-4.150698278	1.6766651	-5.956122157	4.09E-09	2.93E-07	10.43751483	down
TPRG1L	TPRG1L	TPRG1L	-2.089159541	9.893220513	-5.951184109	4.20E-09	3.00E-07	10.41015842	down
HTR3A	HTR3A	HTR3A	-3.195863673	1.031338889	-5.936782801	4.57E-09	3.23E-07	10.3304931	down
ATP6V1E1	ATP6V1E1	ATP6V1E1	-1.347620072	11.36119836	-5.935995553	4.59E-09	3.23E-07	10.32614321	down
DNAJC27	DNAJC27	DNAJC27	-1.346460287	7.713389886	-5.931536087	4.71E-09	3.29E-07	10.30151254	down
ZER1	ZER1	ZER1	-1.319585811	10.99339295	-5.927239444	4.83E-09	3.36E-07	10.27779697	down
RPLP0P2	RPLP0P2	RPLP0P2	-3.007398551	3.637741667	-5.922756145	4.96E-09	3.43E-07	10.25306767	down
MOAP1	MOAP1	MOAP1	-1.841354749	10.61874031	-5.920718345	5.02E-09	3.46E-07	10.24183301	down
AACSL	AACSL	AACSL	-2.223651506	0.882186467	-5.91929354	5.06E-09	3.47E-07	10.23397995	down
SERPINA10	SERPINA10	SERPINA10	-1.237475882	0.289258048	-5.913896973	5.22E-09	3.57E-07	10.20425128	down
CCBE1	CCBE1	CCBE1	-4.258004878	1.894322792	-5.913573855	5.23E-09	3.57E-07	10.20247207	down
NUAK1	NUAK1	NUAK1	-2.699378192	9.228448148	-5.912149105	5.27E-09	3.58E-07	10.19462786	down
OPRM1	OPRM1	OPRM1	-2.6071833	0.620066382	-5.902498781	5.58E-09	3.77E-07	10.14154127	down
SPRYD3	SPRYD3	SPRYD3	-1.876104792	10.85527778	-5.90178469	5.60E-09	3.77E-07	10.13761615	down
HCRTR2	HCRTR2	HCRTR2	-2.411863558	0.791514957	-5.900840793	5.63E-09	3.78E-07	10.13242853	down
C4orf44	C4orf44	C4orf44	-2.919103816	3.174667521	-5.899394416	5.68E-09	3.80E-07	10.12448075	down
MAP3K10	MAP3K10	MAP3K10	-2.175622224	9.242893661	-5.890903235	5.96E-09	3.97E-07	10.07785757	down
ATP6V0A1	ATP6V0A1	ATP6V0A1	-1.563496126	11.87443989	-5.881844137	6.28E-09	4.17E-07	10.02818299	down
PAK1	PAK1	PAK1	-3.227479512	9.634968234	-5.870420826	6.71E-09	4.43E-07	9.965643001	down
TUBBP5	TUBBP5	TUBBP5	-2.83986363	1.324863319	-5.867086115	6.84E-09	4.50E-07	9.947406953	down
ASTL	ASTL	ASTL	-1.557265897	0.421765741	-5.857489792	7.22E-09	4.69E-07	9.894981221	down
CAMKK2	CAMKK2	CAMKK2	-2.071788824	10.16894751	-5.845774983	7.73E-09	4.99E-07	9.831087207	down
SMPX	SMPX	SMPX	-3.440651851	1.045974217	-5.845030285	7.76E-09	4.99E-07	9.827029445	down
SLC26A8	SLC26A8	SLC26A8	-3.773924189	2.512535613	-5.833398911	8.29E-09	5.27E-07	9.763712321	down
KIAA0284	KIAA0284	KIAA0284	-2.802793716	9.415229202	-5.831216704	8.40E-09	5.32E-07	9.751845868	down
DRD5	DRD5	DRD5	-4.592982238	2.172291311	-5.824725332	8.72E-09	5.51E-07	9.716570713	down
ANKRD34A	ANKRD34A	ANKRD34A	-3.188562898	6.343867664	-5.816950661	9.11E-09	5.74E-07	9.67436873	down
LOC100192379	LOC100192379	LOC100192379	-3.013912812	1.021793803	-5.811060267	9.42E-09	5.90E-07	9.642428853	down
LARP6	LARP6	LARP6	-1.687192769	9.678504274	-5.805482389	9.73E-09	6.03E-07	9.612210581	down
G3BP2	G3BP2	G3BP2	-1.220264534	11.43036681	-5.795485637	1.03E-08	6.35E-07	9.558118761	down
VPS53	VPS53	VPS53	-1.09276033	10.21812286	-5.787874993	1.08E-08	6.55E-07	9.516994681	down
LOC340017	LOC340017	LOC340017	-1.903534677	0.324783262	-5.785849902	1.09E-08	6.60E-07	9.506060368	down
RPS6KA4	RPS6KA4	RPS6KA4	-1.26877911	9.371577778	-5.783693623	1.10E-08	6.65E-07	9.494421521	down
EPB41L1	EPB41L1	EPB41L1	-2.099198264	11.16397329	-5.780646222	1.12E-08	6.71E-07	9.477979421	down
DLG4	DLG4	DLG4	-2.249949914	10.83719537	-5.780398844	1.12E-08	6.71E-07	9.476645051	down
PSD3	PSD3	PSD3	-2.427140631	10.7448067	-5.774306612	1.16E-08	6.93E-07	9.443799555	down
R3HDM1	R3HDM1	R3HDM1	-1.446480904	9.747241667	-5.771542591	1.18E-08	7.02E-07	9.428908048	down
DNAJC5	DNAJC5	DNAJC5	-1.239903788	11.78364744	-5.764188829	1.23E-08	7.28E-07	9.389320229	down
PRRG3	PRRG3	PRRG3	-4.117385194	1.807780912	-5.76354395	1.23E-08	7.28E-07	9.385850809	down
CALHM1	CALHM1	CALHM1	-4.45613198	2.115426852	-5.758719789	1.27E-08	7.46E-07	9.359908212	down
BRSK1	BRSK1	BRSK1	-2.240120674	10.0540146	-5.753645644	1.31E-08	7.66E-07	9.33264257	down
TPH2	TPH2	TPH2	-3.068145581	0.979267308	-5.752395181	1.31E-08	7.69E-07	9.325926626	down
C1orf128	C1orf128	C1orf128	-1.33008769	10.50494587	-5.750822053	1.33E-08	7.73E-07	9.317479601	down
OR14I1	OR14I1	OR14I1	-3.403122755	0.955996011	-5.745768043	1.36E-08	7.89E-07	9.29035593	down
AKAP5	AKAP5	AKAP5	-3.367460488	6.730204274	-5.741341407	1.40E-08	8.05E-07	9.266617018	down
CACNA1F	CACNA1F	CACNA1F	-3.077841306	2.221200641	-5.732319711	1.47E-08	8.42E-07	9.218287413	down
CALM1	CALM1	CALM1	-1.714580258	14.16605185	-5.732224223	1.47E-08	8.42E-07	9.217776251	down
PP14571	PP14571	PP14571	-2.5005701	2.583220228	-5.731199546	1.48E-08	8.45E-07	9.212291461	down
FAM153A	FAM153A	FAM153A	-4.642773673	2.408194516	-5.729939757	1.49E-08	8.46E-07	9.205549406	down
PRKAR1B	PRKAR1B	PRKAR1B	-2.779575854	10.2061817	-5.728219547	1.51E-08	8.52E-07	9.196345477	down
FAM174A	FAM174A	FAM174A	-1.160654706	8.082652066	-5.725221272	1.53E-08	8.64E-07	9.180309306	down
ATP13A2	ATP13A2	ATP13A2	-1.420872812	10.79324736	-5.722734053	1.55E-08	8.74E-07	9.167012288	down
YWHAB	YWHAB	YWHAB	-0.999943472	12.78877863	-5.715104282	1.62E-08	9.10E-07	9.126255236	down
RAP1GDS1	RAP1GDS1	RAP1GDS1	-1.287259211	10.2960693	-5.714092617	1.63E-08	9.12E-07	9.120854788	down
KRT31	KRT31	KRT31	-3.469151291	1.079457764	-5.712451106	1.65E-08	9.15E-07	9.11209396	down
SV2A	SV2A	SV2A	-1.834669598	11.65407785	-5.71216256	1.65E-08	9.15E-07	9.110554213	down
RANGAP1	RANGAP1	RANGAP1	-1.400518077	11.18285712	-5.712056687	1.65E-08	9.15E-07	9.109989265	down
EPHA8	EPHA8	EPHA8	-3.813474046	2.35656745	-5.711031538	1.66E-08	9.18E-07	9.104519499	down
NAPB	NAPB	NAPB	-3.593831248	10.09100584	-5.710405924	1.67E-08	9.19E-07	9.101181922	down
GPRASP2	GPRASP2	GPRASP2	-1.89292637	9.235796011	-5.700514266	1.76E-08	9.61E-07	9.04845526	down
STOML1	STOML1	STOML1	-1.339151822	9.312746296	-5.698306476	1.78E-08	9.70E-07	9.036698164	down
HEATR7A	HEATR7A	HEATR7A	-1.510251234	8.981485541	-5.697264872	1.79E-08	9.73E-07	9.031152772	down
KCNAB2	KCNAB2	KCNAB2	-3.374481851	9.37715292	-5.691573271	1.85E-08	1.00E-06	9.00086756	down
NPTXR	NPTXR	NPTXR	-3.062050775	11.4734787	-5.686654137	1.90E-08	1.02E-06	8.974714849	down
ABCG8	ABCG8	ABCG8	-2.036668953	0.623417236	-5.676241383	2.02E-08	1.08E-06	8.919423034	down
LHFPL5	LHFPL5	LHFPL5	-3.882022582	1.606147151	-5.675272379	2.03E-08	1.09E-06	8.914282304	down
ATOH7	ATOH7	ATOH7	-3.10073495	3.083230057	-5.66707303	2.12E-08	1.13E-06	8.870815354	down
CLCN4	CLCN4	CLCN4	-2.538364433	9.603295085	-5.6657904	2.14E-08	1.14E-06	8.864020963	down
MSLNL	MSLNL	MSLNL	-0.995164907	0.174743162	-5.665195	2.14E-08	1.14E-06	8.860867466	down
TINAG	TINAG	TINAG	-0.919867331	0.18632443	-5.661456753	2.19E-08	1.16E-06	8.841074974	down
ERC2	ERC2	ERC2	-3.20835297	7.367758547	-5.657317849	2.24E-08	1.18E-06	8.819175045	down
NCS1	NCS1	NCS1	-2.673351966	11.332049	-5.652578758	2.30E-08	1.20E-06	8.794117296	down
NISCH	NISCH	NISCH	-1.272018379	11.64712158	-5.650355487	2.33E-08	1.21E-06	8.782368435	down
DCAF6	DCAF6	DCAF6	-1.499246428	9.610811966	-5.648100006	2.36E-08	1.22E-06	8.77045366	down
DNAJC6	DNAJC6	DNAJC6	-2.874514405	10.45637934	-5.647283082	2.37E-08	1.23E-06	8.766139255	down
SPINT2	SPINT2	SPINT2	-2.498856772	8.400301353	-5.645685724	2.39E-08	1.23E-06	8.757704803	down
RYBP	RYBP	RYBP	-1.064953199	9.395371937	-5.644153586	2.41E-08	1.24E-06	8.749616776	down
SLCO4C1	SLCO4C1	SLCO4C1	-2.461262855	1.160847507	-5.639353428	2.48E-08	1.26E-06	8.724290087	down
PYDC1	PYDC1	PYDC1	-3.464906212	1.214912607	-5.630470287	2.60E-08	1.32E-06	8.677472473	down
IGSF8	IGSF8	IGSF8	-1.593407704	10.88250135	-5.629095156	2.62E-08	1.33E-06	8.670231008	down
SYNGR1	SYNGR1	SYNGR1	-2.631112339	10.89372778	-5.622765703	2.71E-08	1.36E-06	8.636920793	down
TRIML2	TRIML2	TRIML2	-2.270024864	0.795383405	-5.622684976	2.72E-08	1.36E-06	8.636496167	down
DUSP3	DUSP3	DUSP3	-1.325814319	10.4681688	-5.62134636	2.74E-08	1.37E-06	8.629455859	down
EFHA2	EFHA2	EFHA2	-2.293813759	7.794043946	-5.614631614	2.84E-08	1.41E-06	8.594163428	down
SLC27A4	SLC27A4	SLC27A4	-1.169549197	9.660200926	-5.611919526	2.88E-08	1.43E-06	8.579919712	down
PRKACB	PRKACB	PRKACB	-1.511940287	11.78636852	-5.609758445	2.92E-08	1.44E-06	8.568574338	down
LARGE	LARGE	LARGE	-1.839880445	9.590284117	-5.609136838	2.93E-08	1.44E-06	8.565311725	down
PTER	PTER	PTER	-4.53321122	6.51303661	-5.608189872	2.94E-08	1.45E-06	8.560342049	down
PPME1	PPME1	PPME1	-0.895236212	10.48806011	-5.608176633	2.94E-08	1.45E-06	8.560272573	down
VAMP2	VAMP2	VAMP2	-1.970182726	12.33662991	-5.607352284	2.96E-08	1.45E-06	8.55594702	down
AIPL1	AIPL1	AIPL1	-1.579782525	0.485829487	-5.606972223	2.96E-08	1.45E-06	8.553952948	down
ARHGEF33	ARHGEF33	ARHGEF33	-2.108387848	3.94276916	-5.606809065	2.97E-08	1.45E-06	8.553096941	down
LPCAT4	LPCAT4	LPCAT4	-1.891403989	8.64460755	-5.599437262	3.09E-08	1.50E-06	8.514444562	down
GPRASP1	GPRASP1	GPRASP1	-2.993305022	9.347614815	-5.597946219	3.11E-08	1.50E-06	8.506632255	down
IL1RAPL2	IL1RAPL2	IL1RAPL2	-3.008467489	1.045680342	-5.594640452	3.17E-08	1.53E-06	8.489318494	down
STXBP1	STXBP1	STXBP1	-2.957870875	11.38959658	-5.593645221	3.19E-08	1.53E-06	8.484107858	down
TBC1D25	TBC1D25	TBC1D25	-0.79296198	8.893085897	-5.586825192	3.31E-08	1.58E-06	8.448423638	down
CA11	CA11	CA11	-3.166056714	10.06923355	-5.58301437	3.38E-08	1.61E-06	8.428501699	down
SYNJ1	SYNJ1	SYNJ1	-1.932003572	9.917277137	-5.582754039	3.39E-08	1.61E-06	8.427141213	down
LOC283731	LOC283731	LOC283731	-3.986713845	2.193581553	-5.580009087	3.44E-08	1.62E-06	8.412799649	down
B3GNT4	B3GNT4	B3GNT4	-3.974838838	3.11633198	-5.578330292	3.47E-08	1.63E-06	8.404031617	down
GOLGA6L6	GOLGA6L6	GOLGA6L6	-2.692613128	0.699565028	-5.575092552	3.53E-08	1.66E-06	8.387128311	down
BSCL2	BSCL2	BSCL2	-2.109017116	10.89944437	-5.573597864	3.56E-08	1.66E-06	8.379327999	down
FABP3	FABP3	FABP3	-3.071974448	7.443125712	-5.573590773	3.56E-08	1.66E-06	8.379290993	down
FCER2	FCER2	FCER2	-4.555158938	1.747925214	-5.569350168	3.65E-08	1.70E-06	8.357171017	down
RNF220	RNF220	RNF220	-1.125903056	10.6700562	-5.565318277	3.73E-08	1.73E-06	8.336153998	down
MNT	MNT	MNT	-1.06966462	9.349774074	-5.562843232	3.78E-08	1.74E-06	8.323259227	down
PAFAH1B1	PAFAH1B1	PAFAH1B1	-1.06572307	12.42340755	-5.560372754	3.83E-08	1.76E-06	8.310393477	down
CAMK2N1	CAMK2N1	CAMK2N1	-2.546278737	11.54209715	-5.557271607	3.90E-08	1.78E-06	8.29425072	down
TLN2	TLN2	TLN2	-2.016727747	10.51225641	-5.556507271	3.91E-08	1.78E-06	8.290273298	down
C17orf88	C17orf88	C17orf88	-1.356787001	0.415796724	-5.556312395	3.92E-08	1.78E-06	8.28925929	down
SLC5A8	SLC5A8	SLC5A8	-1.076803816	0.220745726	-5.554785469	3.95E-08	1.79E-06	8.281315286	down
C2orf69	C2orf69	C2orf69	-0.990904362	8.804773362	-5.553954029	3.97E-08	1.79E-06	8.276990458	down
ANKS4B	ANKS4B	ANKS4B	-1.21343703	0.295885684	-5.548076571	4.10E-08	1.85E-06	8.246435115	down
CAMKK1	CAMKK1	CAMKK1	-3.545234046	8.448556909	-5.544800123	4.17E-08	1.87E-06	8.229414569	down
UBE2K	UBE2K	UBE2K	-0.8650501	10.60177123	-5.544611604	4.17E-08	1.87E-06	8.228435525	down
FAM174B	FAM174B	FAM174B	-2.106719268	6.957825855	-5.533535595	4.44E-08	1.97E-06	8.170967521	down
SNCA	SNCA	SNCA	-3.87259241	8.691670157	-5.530261759	4.52E-08	1.99E-06	8.154001303	down
NDFIP2	NDFIP2	NDFIP2	-1.585785337	10.03494943	-5.529901994	4.52E-08	1.99E-06	8.152137427	down
C21orf99	C21orf99	C21orf99	-1.316833759	0.330485399	-5.529761181	4.53E-08	1.99E-06	8.151407932	down
BAI2	BAI2	BAI2	-1.715567145	11.54475199	-5.529730382	4.53E-08	1.99E-06	8.151248379	down
OPN4	OPN4	OPN4	-3.394386786	1.377209758	-5.526304968	4.61E-08	2.02E-06	8.133508014	down
C17orf107	C17orf107	C17orf107	-2.764340402	4.292728632	-5.524659776	4.66E-08	2.03E-06	8.124991071	down
RUNDC1	RUNDC1	RUNDC1	-0.752197116	9.082180413	-5.522328341	4.72E-08	2.05E-06	8.112925504	down
MBLAC2	MBLAC2	MBLAC2	-1.420634735	7.638563746	-5.521614111	4.73E-08	2.05E-06	8.109230179	down
FSHB	FSHB	FSHB	-1.118625395	0.161242023	-5.513972284	4.94E-08	2.12E-06	8.069719797	down
KLK7	KLK7	KLK7	-5.77390472	2.661239957	-5.513309425	4.95E-08	2.12E-06	8.066294986	down
KL	KL	KL	-2.546641879	4.029016595	-5.508739911	5.08E-08	2.17E-06	8.042695839	down
C2orf55	C2orf55	C2orf55	-2.934626069	7.870735826	-5.505889963	5.16E-08	2.20E-06	8.027986409	down
C9orf91	C9orf91	C9orf91	-1.427600215	8.900867877	-5.500139037	5.32E-08	2.25E-06	7.998325394	down
MFSD4	MFSD4	MFSD4	-3.484466341	7.994971795	-5.499145986	5.35E-08	2.26E-06	7.993206498	down
TACR2	TACR2	TACR2	-2.383517432	3.009259188	-5.494012568	5.50E-08	2.31E-06	7.966758686	down
PNMAL1	PNMAL1	PNMAL1	-1.740196686	10.91891788	-5.493790831	5.51E-08	2.31E-06	7.965616787	down
NKRF	NKRF	NKRF	-1.00633891	8.577588746	-5.492719573	5.54E-08	2.31E-06	7.960100624	down
GABRG3	GABRG3	GABRG3	-3.821866428	1.573454843	-5.492227798	5.56E-08	2.31E-06	7.95756869	down
KCNG3	KCNG3	KCNG3	-4.007656571	1.902927991	-5.488820807	5.66E-08	2.35E-06	7.940033281	down
LIPH	LIPH	LIPH	-2.910383587	1.518625641	-5.488402382	5.67E-08	2.35E-06	7.93788038	down
SSTR3	SSTR3	SSTR3	-4.506279096	2.159456909	-5.487142683	5.71E-08	2.36E-06	7.931399822	down
STX1A	STX1A	STX1A	-3.746458953	8.451545228	-5.486757458	5.72E-08	2.36E-06	7.929418298	down
CNTNAP1	CNTNAP1	CNTNAP1	-2.068985509	10.44545085	-5.484452683	5.79E-08	2.38E-06	7.917565605	down
MTCH1	MTCH1	MTCH1	-0.986990488	12.55479936	-5.484036695	5.81E-08	2.38E-06	7.9154268	down
PPM1H	PPM1H	PPM1H	-2.541565897	8.635176425	-5.482939539	5.84E-08	2.39E-06	7.909786486	down
HIPK4	HIPK4	HIPK4	-4.574022267	2.846316239	-5.482783305	5.85E-08	2.39E-06	7.908983395	down
C13orf1	C13orf1	C13orf1	-1.236060215	8.430703632	-5.481986505	5.87E-08	2.40E-06	7.90488792	down
GJD4	GJD4	GJD4	-2.214960187	0.899615883	-5.47716122	6.03E-08	2.46E-06	7.880098071	down
SPIN2A	SPIN2A	SPIN2A	-2.083365667	0.71413312	-5.470101215	6.26E-08	2.54E-06	7.843863405	down
NCRNA00087	NCRNA00087	NCRNA00087	-3.338938422	7.008983191	-5.469334939	6.29E-08	2.55E-06	7.839933156	down
SAMD12	SAMD12	SAMD12	-3.324042453	6.951853063	-5.466451353	6.39E-08	2.58E-06	7.8251477	down
RAB40B	RAB40B	RAB40B	-2.266851966	8.987453704	-5.465435214	6.42E-08	2.59E-06	7.819939194	down
KRT222	KRT222	KRT222	-2.550326011	6.150178704	-5.46036928	6.60E-08	2.65E-06	7.793985569	down
DGKE	DGKE	DGKE	-3.157737977	6.466013034	-5.458576431	6.67E-08	2.67E-06	7.784805788	down
SNORD115-13	SNORD115-13	SNORD115-13	-1.810460746	0.521554274	-5.454174647	6.83E-08	2.73E-06	7.76227941	down
INPP5F	INPP5F	INPP5F	-2.281454376	9.900595299	-5.450767772	6.95E-08	2.77E-06	7.744855968	down
IQSEC1	IQSEC1	IQSEC1	-2.072064419	10.81509387	-5.44838484	7.04E-08	2.80E-06	7.732675112	down
SLC3A1	SLC3A1	SLC3A1	-1.705433745	4.071673219	-5.448323395	7.04E-08	2.80E-06	7.732361087	down
WNT1	WNT1	WNT1	-2.514293917	1.15629416	-5.4476284	7.07E-08	2.80E-06	7.728809428	down
RTL1	RTL1	RTL1	-3.09155122	2.110968376	-5.447529653	7.07E-08	2.80E-06	7.72830483	down
NECAP1	NECAP1	NECAP1	-1.407938967	10.49236909	-5.435161093	7.56E-08	2.96E-06	7.665167899	down
C1orf115	C1orf115	C1orf115	-3.62306934	8.147975997	-5.431151019	7.73E-08	3.02E-06	7.64472621	down
PRNP	PRNP	PRNP	-1.543051822	12.62539858	-5.429460743	7.80E-08	3.04E-06	7.636114033	down
HPRT1	HPRT1	HPRT1	-2.34284472	8.240402208	-5.425899863	7.95E-08	3.09E-06	7.617978929	down
SEH1L	SEH1L	SEH1L	-0.846724175	9.454806624	-5.42472129	8.00E-08	3.10E-06	7.611979014	down
AUH	AUH	AUH	-1.101327547	7.483916667	-5.421135536	8.15E-08	3.14E-06	7.593731898	down
GSK3A	GSK3A	GSK3A	-1.080132482	10.72618077	-5.414609278	8.45E-08	3.24E-06	7.560549623	down
PDE1B	PDE1B	PDE1B	-3.209874204	7.856548148	-5.4140578	8.47E-08	3.24E-06	7.557747359	down
MBNL2	MBNL2	MBNL2	-1.52752528	10.19721453	-5.413392664	8.50E-08	3.25E-06	7.554367901	down
IDH3A	IDH3A	IDH3A	-1.108681793	10.4826948	-5.412173598	8.56E-08	3.26E-06	7.54817499	down
PSG10	PSG10	PSG10	-1.169119354	0.258027707	-5.412119586	8.56E-08	3.26E-06	7.547900639	down
KLK5	KLK5	KLK5	-3.796300933	1.309638248	-5.410747229	8.62E-08	3.27E-06	7.540930601	down
CYP4Z2P	CYP4Z2P	CYP4Z2P	-0.684371449	0.132902991	-5.408622187	8.72E-08	3.30E-06	7.530140973	down
BAIAP2	BAIAP2	BAIAP2	-1.688881836	10.35046724	-5.402686817	9.00E-08	3.38E-06	7.500025497	down
OR2T8	OR2T8	OR2T8	-1.160989469	0.343159687	-5.402614522	9.01E-08	3.38E-06	7.499658865	down
GALNTL5	GALNTL5	GALNTL5	-3.744412052	1.54015755	-5.402087932	9.03E-08	3.38E-06	7.496988499	down
RAB15	RAB15	RAB15	-2.517348838	8.999700997	-5.399540071	9.16E-08	3.42E-06	7.484071538	down
ADRA1B	ADRA1B	ADRA1B	-3.56089175	5.765170726	-5.398726285	9.20E-08	3.43E-06	7.479947041	down
KIAA1468	KIAA1468	KIAA1468	-0.999239254	9.086957835	-5.398428387	9.21E-08	3.43E-06	7.478437356	down
PRRT1	PRRT1	PRRT1	-2.7567766	8.576678561	-5.39711576	9.27E-08	3.44E-06	7.471786133	down
ATP1B1	ATP1B1	ATP1B1	-2.797918307	11.39768989	-5.396432669	9.31E-08	3.45E-06	7.468325425	down
PRPH2	PRPH2	PRPH2	-3.861209426	3.586452066	-5.395918464	9.33E-08	3.45E-06	7.465720602	down
FAM75A2	FAM75A2	FAM75A2	-1.636585739	0.421150855	-5.395575524	9.35E-08	3.45E-06	7.463983486	down
PGP	PGP	PGP	-1.320307059	8.764856838	-5.394361244	9.41E-08	3.46E-06	7.457833534	down
USP31	USP31	USP31	-1.354903845	9.017586467	-5.392809555	9.49E-08	3.48E-06	7.449976567	down
TRAPPC6B	TRAPPC6B	TRAPPC6B	-1.213273759	9.321247792	-5.390342604	9.62E-08	3.51E-06	7.437489441	down
ZNF365	ZNF365	ZNF365	-2.740726069	8.734854772	-5.386017685	9.84E-08	3.58E-06	7.415610386	down
BHMT	BHMT	BHMT	-2.850716155	1.626068091	-5.385017381	9.89E-08	3.60E-06	7.410552308	down
PDP1	PDP1	PDP1	-2.068925638	9.330470299	-5.382563843	1.00E-07	3.63E-06	7.398149555	down
TYRO3	TYRO3	TYRO3	-1.776351263	10.88594081	-5.376893767	1.03E-07	3.72E-06	7.369506906	down
CES8	CES8	CES8	-3.7820433	5.15563433	-5.376419161	1.04E-07	3.72E-06	7.367110672	down
MAN2A2	MAN2A2	MAN2A2	-1.277835524	10.97804587	-5.372039513	1.06E-07	3.80E-06	7.345007464	down
GPR68	GPR68	GPR68	-3.548262568	4.382489957	-5.371552352	1.06E-07	3.80E-06	7.342549883	down
5-Sep	5-Sep	5-Sep	-2.450373544	11.22435926	-5.368485792	1.08E-07	3.86E-06	7.327084712	down
FAM126B	FAM126B	FAM126B	-1.570856844	8.684091595	-5.366508084	1.09E-07	3.89E-06	7.317115107	down
EPT1	EPT1	EPT1	-1.166567805	9.950321083	-5.362972583	1.11E-07	3.95E-06	7.2993011	down
SLC5A7	SLC5A7	SLC5A7	-1.683821779	0.369511254	-5.362367963	1.12E-07	3.96E-06	7.296255737	down
ENTPD6	ENTPD6	ENTPD6	-1.238348092	10.84163205	-5.360486885	1.13E-07	3.98E-06	7.286783105	down
GPR6	GPR6	GPR6	-4.369791277	1.886892593	-5.359992169	1.13E-07	3.99E-06	7.284292346	down
TUBB4Q	TUBB4Q	TUBB4Q	-1.087410703	0.306814387	-5.359423054	1.13E-07	3.99E-06	7.281427272	down
UTS2R	UTS2R	UTS2R	-1.878002841	0.673013248	-5.356531208	1.15E-07	4.03E-06	7.266873277	down
PTK2B	PTK2B	PTK2B	-2.240589297	9.912589316	-5.354850438	1.16E-07	4.05E-06	7.25841767	down
ENC1	ENC1	ENC1	-3.972301076	11.04399167	-5.353209666	1.17E-07	4.06E-06	7.250165641	down
SLC27A2	SLC27A2	SLC27A2	-4.023535481	2.237562179	-5.35280733	1.17E-07	4.06E-06	7.2481425	down
ZNF667	ZNF667	ZNF667	-1.590929512	7.485461895	-5.350675626	1.19E-07	4.09E-06	7.237425611	down
BTBD10	BTBD10	BTBD10	-1.065915495	9.335576496	-5.350658053	1.19E-07	4.09E-06	7.237337284	down
LOC100132111	LOC100132111	LOC100132111	-3.107149297	1.696261396	-5.34959537	1.19E-07	4.10E-06	7.231996249	down
MAS1	MAS1	MAS1	-2.329235811	0.582934188	-5.349197691	1.20E-07	4.10E-06	7.229997772	down
BTBD9	BTBD9	BTBD9	-1.540091894	9.360077422	-5.348595537	1.20E-07	4.11E-06	7.226971992	down
DIXDC1	DIXDC1	DIXDC1	-1.617662382	9.57559943	-5.347319212	1.21E-07	4.13E-06	7.220559591	down
DNM1	DNM1	DNM1	-4.126913228	10.28844074	-5.344517327	1.23E-07	4.19E-06	7.206487545	down
ADRBK1	ADRBK1	ADRBK1	-1.041579828	10.83785883	-5.344084515	1.23E-07	4.19E-06	7.204314415	down
MARK2	MARK2	MARK2	-0.773931937	9.825060399	-5.341529747	1.25E-07	4.22E-06	7.191490341	down
MKL2	MKL2	MKL2	-1.996687977	10.14019345	-5.340178706	1.26E-07	4.24E-06	7.184710852	down
DNAJA4	DNAJA4	DNAJA4	-3.064890316	8.532939387	-5.335948987	1.28E-07	4.32E-06	7.163496435	down
AGAP3	AGAP3	AGAP3	-1.319990674	11.39311097	-5.332562339	1.31E-07	4.37E-06	7.146521638	down
ATP4A	ATP4A	ATP4A	-1.952575036	0.505832194	-5.327678091	1.34E-07	4.47E-06	7.122057933	down
RUSC1	RUSC1	RUSC1	-1.522638207	9.426446795	-5.327637089	1.34E-07	4.47E-06	7.121852654	down
IL1RL2	IL1RL2	IL1RL2	-2.740105323	1.240091097	-5.324398736	1.37E-07	4.54E-06	7.105644226	down
C9orf172	C9orf172	C9orf172	-2.372184677	6.164771225	-5.322886528	1.38E-07	4.56E-06	7.098078511	down
KCTD17	KCTD17	KCTD17	-1.197350445	9.435657692	-5.32022344	1.40E-07	4.62E-06	7.084759648	down
SGTB	SGTB	SGTB	-1.488093228	9.336545726	-5.320101926	1.40E-07	4.62E-06	7.084152069	down
PRAP1	PRAP1	PRAP1	-2.006763128	0.896930057	-5.31927302	1.40E-07	4.63E-06	7.08000781	down
MEF2C	MEF2C	MEF2C	-2.278596944	10.32309238	-5.314494857	1.44E-07	4.73E-06	7.056130162	down
NCRNA00164	NCRNA00164	NCRNA00164	-3.065746829	1.630508974	-5.312266921	1.46E-07	4.77E-06	7.04500338	down
LOC91149	LOC91149	LOC91149	-2.990627432	1.677333333	-5.311419485	1.46E-07	4.79E-06	7.040772231	down
PNMA5	PNMA5	PNMA5	-4.856658451	4.196253134	-5.310208137	1.47E-07	4.81E-06	7.034725193	down
RAB3A	RAB3A	RAB3A	-3.663949297	9.025327208	-5.308599995	1.48E-07	4.84E-06	7.026699323	down
GALNTL6	GALNTL6	GALNTL6	-4.061277059	2.363129416	-5.300248166	1.55E-07	5.05E-06	6.98505327	down
C6orf146	C6orf146	C6orf146	-0.841121334	0.163429558	-5.299988615	1.55E-07	5.05E-06	6.983759994	down
PCMT1	PCMT1	PCMT1	-1.072419311	11.037899	-5.298553628	1.56E-07	5.08E-06	6.976610896	down
MCHR2	MCHR2	MCHR2	-5.13178023	1.918630912	-5.297141823	1.58E-07	5.11E-06	6.969579028	down
PPP3CA	PPP3CA	PPP3CA	-1.606494118	10.91584815	-5.29508291	1.59E-07	5.15E-06	6.95932716	down
C22orf24	C22orf24	C22orf24	-2.166215395	1.72605349	-5.293031475	1.61E-07	5.20E-06	6.94911618	down
SV2C	SV2C	SV2C	-3.999129584	2.042014245	-5.292872244	1.61E-07	5.20E-06	6.948323761	down
CLEC4G	CLEC4G	CLEC4G	-4.022188537	2.10723953	-5.291516774	1.62E-07	5.22E-06	6.941579121	down
RAB40C	RAB40C	RAB40C	-1.17528495	9.448066026	-5.290092538	1.64E-07	5.23E-06	6.934494026	down
ZNF831	ZNF831	ZNF831	-4.078661306	3.006328989	-5.288030957	1.65E-07	5.28E-06	6.924241469	down
GUCY1B3	GUCY1B3	GUCY1B3	-2.564324835	8.801919587	-5.287724295	1.66E-07	5.28E-06	6.922716705	down
TACR3	TACR3	TACR3	-2.079043702	0.817944302	-5.286524713	1.67E-07	5.31E-06	6.916753014	down
C6orf27	C6orf27	C6orf27	-4.090836255	3.762260755	-5.286052108	1.67E-07	5.31E-06	6.914403812	down
RS1	RS1	RS1	-3.410497719	2.721573575	-5.285770347	1.67E-07	5.31E-06	6.913003338	down
STK32C	STK32C	STK32C	-2.227984448	8.710164387	-5.280733867	1.72E-07	5.41E-06	6.887981506	down
ATP6V0C	ATP6V0C	ATP6V0C	-1.179843357	11.95692009	-5.279583119	1.73E-07	5.43E-06	6.882267535	down
C4orf50	C4orf50	C4orf50	-3.828209512	2.009596937	-5.279202822	1.73E-07	5.43E-06	6.880379446	down
SLC7A4	SLC7A4	SLC7A4	-4.258297016	3.656292735	-5.27856719	1.74E-07	5.43E-06	6.877223959	down
PPFIA3	PPFIA3	PPFIA3	-2.580677088	8.852443803	-5.277300768	1.75E-07	5.46E-06	6.87093806	down
TEPP	TEPP	TEPP	-1.259926428	0.372207407	-5.277084452	1.75E-07	5.46E-06	6.86986451	down
ANKRD56	ANKRD56	ANKRD56	-4.646849154	3.021028063	-5.27624401	1.76E-07	5.47E-06	6.865693894	down
C1orf96	C1orf96	C1orf96	-1.371954821	10.06499694	-5.275509414	1.77E-07	5.49E-06	6.862049027	down
LOC644669	LOC644669	LOC644669	-1.53680472	0.536561182	-5.274304421	1.78E-07	5.50E-06	6.856071198	down
CHRM2	CHRM2	CHRM2	-3.592066026	1.82897849	-5.273615141	1.78E-07	5.52E-06	6.852652324	down
PNMAL2	PNMAL2	PNMAL2	-2.956258981	9.183076994	-5.268445966	1.83E-07	5.63E-06	6.827026008	down
FBXO40	FBXO40	FBXO40	-3.725501736	2.018913177	-5.264294821	1.87E-07	5.75E-06	6.806463382	down
ADAM11	ADAM11	ADAM11	-3.745610086	7.294908048	-5.262815419	1.89E-07	5.77E-06	6.7991388	down
LMO7	LMO7	LMO7	-2.585018364	7.694093447	-5.262654694	1.89E-07	5.77E-06	6.798343159	down
LOC338758	LOC338758	LOC338758	-2.157688924	6.204319231	-5.262185602	1.89E-07	5.78E-06	6.796021124	down
CYP26C1	CYP26C1	CYP26C1	-2.081714505	1.276192521	-5.261466537	1.90E-07	5.78E-06	6.792462085	down
C10orf82	C10orf82	C10orf82	-3.073920545	1.678933476	-5.260511723	1.91E-07	5.80E-06	6.787736887	down
C15orf27	C15orf27	C15orf27	-2.791532023	4.378010684	-5.26023987	1.91E-07	5.80E-06	6.786391681	down
C6orf114	C6orf114	C6orf114	-2.503323716	3.698246225	-5.254226442	1.97E-07	5.97E-06	6.756651928	down
STAU2	STAU2	STAU2	-1.083467188	9.697889815	-5.249336736	2.03E-07	6.10E-06	6.732492742	down
CHN1	CHN1	CHN1	-3.027124247	10.80093647	-5.248429681	2.04E-07	6.12E-06	6.728013423	down
ADAD2	ADAD2	ADAD2	-4.06954538	3.629179986	-5.245893765	2.06E-07	6.18E-06	6.715494072	down
FUT1	FUT1	FUT1	-2.110257331	4.575452991	-5.245538017	2.07E-07	6.18E-06	6.713738259	down
KCNC3	KCNC3	KCNC3	-2.420287331	7.931111182	-5.24403392	2.08E-07	6.18E-06	6.70631591	down
LOC100134713	LOC100134713	LOC100134713	-1.321902726	4.028412536	-5.24378912	2.08E-07	6.18E-06	6.705108066	down
MAPK8IP3	MAPK8IP3	MAPK8IP3	-1.957500517	11.58482179	-5.243698085	2.09E-07	6.18E-06	6.704658916	down
RTBDN	RTBDN	RTBDN	-3.981533271	3.524145228	-5.243660343	2.09E-07	6.18E-06	6.704472701	down
SLC25A42	SLC25A42	SLC25A42	-0.978772927	8.61263839	-5.243334823	2.09E-07	6.18E-06	6.702866707	down
TRAPPC10	TRAPPC10	TRAPPC10	-1.043906887	10.02892835	-5.243278344	2.09E-07	6.18E-06	6.70258807	down
SLC25A14	SLC25A14	SLC25A14	-1.089204519	7.724653348	-5.242191432	2.10E-07	6.20E-06	6.697226361	down
IGSF22	IGSF22	IGSF22	-1.746554462	3.924465385	-5.241213475	2.11E-07	6.22E-06	6.692403002	down
C6orf154	C6orf154	C6orf154	-2.712794806	5.818667094	-5.237104064	2.16E-07	6.34E-06	6.672144148	down
ITFG1	ITFG1	ITFG1	-1.115479885	9.873505128	-5.236904572	2.16E-07	6.34E-06	6.671161051	down
OR52W1	OR52W1	OR52W1	-0.621369713	0.142175997	-5.231562226	2.22E-07	6.49E-06	6.644846848	down
OTOF	OTOF	OTOF	-3.943569311	3.356698789	-5.23132012	2.23E-07	6.49E-06	6.643654918	down
PAK6	PAK6	PAK6	-3.78558967	6.933473219	-5.231171391	2.23E-07	6.49E-06	6.642922727	down
C13orf36	C13orf36	C13orf36	-5.388161521	4.083455698	-5.230919207	2.23E-07	6.49E-06	6.641681271	down
DRD1	DRD1	DRD1	-4.704845811	3.735504487	-5.230648731	2.23E-07	6.49E-06	6.640349827	down
SEMA4A	SEMA4A	SEMA4A	-2.752216772	7.946405912	-5.22542817	2.29E-07	6.65E-06	6.614663579	down
DNM1L	DNM1L	DNM1L	-0.916816026	10.850374	-5.225068648	2.30E-07	6.66E-06	6.612895529	down
RRN3P3	RRN3P3	RRN3P3	-1.432294505	4.957967023	-5.221670397	2.34E-07	6.76E-06	6.59618921	down
NRG4	NRG4	NRG4	-2.50911769	1.616593519	-5.219895222	2.36E-07	6.80E-06	6.587466175	down
TUBA8	TUBA8	TUBA8	-3.232382453	6.677600214	-5.219030133	2.37E-07	6.82E-06	6.583216204	down
HNF4A	HNF4A	HNF4A	-2.300910201	0.611358048	-5.218724542	2.38E-07	6.82E-06	6.581715062	down
THEMIS	THEMIS	THEMIS	-3.684332009	3.096589672	-5.21674978	2.40E-07	6.88E-06	6.572016498	down
AGTPBP1	AGTPBP1	AGTPBP1	-1.569548623	9.016450499	-5.216245096	2.41E-07	6.89E-06	6.569538411	down
EPB49	EPB49	EPB49	-3.485964103	9.397704701	-5.21193319	2.46E-07	6.99E-06	6.548375212	down
CFHR4	CFHR4	CFHR4	-0.774914978	0.130424359	-5.211408234	2.47E-07	7.00E-06	6.545799788	down
SYP	SYP	SYP	-3.254219096	11.0601391	-5.210283086	2.48E-07	7.02E-06	6.540280635	down
KLF16	KLF16	KLF16	-1.442878565	8.797178348	-5.209554716	2.49E-07	7.04E-06	6.536708377	down
NOS1AP	NOS1AP	NOS1AP	-2.596067131	7.301443376	-5.208543271	2.50E-07	7.05E-06	6.531748552	down
UBQLN1	UBQLN1	UBQLN1	-0.784373831	11.43969288	-5.206473782	2.53E-07	7.12E-06	6.521603162	down
?|728603	?|728603	?|728603	-4.103714491	1.183114245	-5.203196795	2.58E-07	7.22E-06	6.505545803	down
CHIC1	CHIC1	CHIC1	-1.419476112	8.504134117	-5.202011343	2.59E-07	7.24E-06	6.499739343	down
KALRN	KALRN	KALRN	-2.326242468	9.561926211	-5.200608003	2.61E-07	7.27E-06	6.492867225	down
CNST	CNST	CNST	-1.281530402	9.099517308	-5.200385056	2.61E-07	7.27E-06	6.49177562	down
TMEM233	TMEM233	TMEM233	-4.157043802	2.985404772	-5.199594328	2.62E-07	7.28E-06	6.487904353	down
CNGB1	CNGB1	CNGB1	-4.835389297	1.989570798	-5.199506478	2.62E-07	7.28E-06	6.487474292	down
ISLR2	ISLR2	ISLR2	-4.50821142	6.083578348	-5.197933201	2.65E-07	7.33E-06	6.47977354	down
MAP1S	MAP1S	MAP1S	-1.084108077	10.14335349	-5.193280513	2.71E-07	7.49E-06	6.457012543	down
C1QL3	C1QL3	C1QL3	-5.992764806	4.195578704	-5.192139029	2.73E-07	7.51E-06	6.451431271	down
FAM9C	FAM9C	FAM9C	-1.135919254	0.294531339	-5.188730646	2.78E-07	7.60E-06	6.434772767	down
SMYD1	SMYD1	SMYD1	-3.412665065	2.368941667	-5.188146364	2.78E-07	7.61E-06	6.431918098	down
PIN1	PIN1	PIN1	-1.221597346	10.33950349	-5.18751644	2.79E-07	7.62E-06	6.428840767	down
MYOM2	MYOM2	MYOM2	-2.213098537	7.517904274	-5.182118075	2.87E-07	7.78E-06	6.402482603	down
PPP1R3F	PPP1R3F	PPP1R3F	-1.834297877	8.692326923	-5.181651139	2.88E-07	7.79E-06	6.400203925	down
RAG2	RAG2	RAG2	-0.774265366	0.183029345	-5.179351551	2.91E-07	7.85E-06	6.388984554	down
FADS6	FADS6	FADS6	-4.674450832	2.143382977	-5.179196046	2.92E-07	7.85E-06	6.38822603	down
ABLIM2	ABLIM2	ABLIM2	-2.633618321	7.697999644	-5.174434996	2.99E-07	8.02E-06	6.365012806	down
SH3BP5	SH3BP5	SH3BP5	-2.00265693	9.186947009	-5.173104118	3.01E-07	8.06E-06	6.358527437	down
HTR1E	HTR1E	HTR1E	-4.17020429	1.97351802	-5.169564916	3.06E-07	8.20E-06	6.341288411	down
LRRC8B	LRRC8B	LRRC8B	-1.783613128	9.74799067	-5.162570718	3.18E-07	8.48E-06	6.307252608	down
STXBP5	STXBP5	STXBP5	-2.515538651	7.670898291	-5.160206809	3.22E-07	8.57E-06	6.295758776	down
RASGRF2	RASGRF2	RASGRF2	-3.443354605	6.593150712	-5.159971303	3.22E-07	8.57E-06	6.294613966	down
KIAA0368	KIAA0368	KIAA0368	-1.032640287	10.7127547	-5.158357814	3.25E-07	8.62E-06	6.286771964	down
BDNF	BDNF	BDNF	-4.024467647	4.755796652	-5.158354149	3.25E-07	8.62E-06	6.286754153	down
LOC100192426	LOC100192426	LOC100192426	-0.513176815	0.072598291	-5.144951274	3.48E-07	9.12E-06	6.221700253	down
MICAL2	MICAL2	MICAL2	-3.734031406	8.369084259	-5.143642613	3.50E-07	9.16E-06	6.215356763	down
WNT10B	WNT10B	WNT10B	-4.807462984	4.358078205	-5.138784082	3.59E-07	9.34E-06	6.191819006	down
OPRL1	OPRL1	OPRL1	-1.873158077	7.673523504	-5.138492647	3.59E-07	9.34E-06	6.19040777	down
ANKRD2	ANKRD2	ANKRD2	-3.274445911	2.157576353	-5.138308787	3.60E-07	9.34E-06	6.18951749	down
PLAC2	PLAC2	PLAC2	-2.745630043	5.751545726	-5.137797147	3.61E-07	9.35E-06	6.187040195	down
COL6A6	COL6A6	COL6A6	-1.881045667	1.505592094	-5.13670689	3.63E-07	9.39E-06	6.18176208	down
PTPRR	PTPRR	PTPRR	-4.600843515	4.923766026	-5.135919037	3.64E-07	9.42E-06	6.177948592	down
GFOD1	GFOD1	GFOD1	-2.623153099	5.807210328	-5.134960513	3.66E-07	9.45E-06	6.173309735	down
FLJ35390	FLJ35390	FLJ35390	-2.801900244	6.032116311	-5.134288907	3.67E-07	9.46E-06	6.170059914	down
ELK1	ELK1	ELK1	-1.383865423	9.534691168	-5.134239075	3.67E-07	9.46E-06	6.169818799	down
AMPH	AMPH	AMPH	-3.115638723	8.820872436	-5.128897524	3.78E-07	9.66E-06	6.143985939	down
ATP1B4	ATP1B4	ATP1B4	-2.3065499	0.848818519	-5.127973278	3.79E-07	9.69E-06	6.139518618	down
PLEKHB2	PLEKHB2	PLEKHB2	-0.888070244	11.81003504	-5.126044542	3.83E-07	9.76E-06	6.130198522	down
RGPD6	RGPD6	RGPD6	-1.067921521	9.172784758	-5.124417517	3.86E-07	9.80E-06	6.122338886	down
OPRD1	OPRD1	OPRD1	-3.111420846	1.383280271	-5.123233548	3.89E-07	9.85E-06	6.116620965	down
RAP1GAP2	RAP1GAP2	RAP1GAP2	-3.15170901	8.56607906	-5.122623401	3.90E-07	9.85E-06	6.11367477	down
C5orf30	C5orf30	C5orf30	-1.570401937	8.790783262	-5.122508988	3.90E-07	9.85E-06	6.113122342	down
GPR83	GPR83	GPR83	-4.71203043	4.22431104	-5.121377729	3.92E-07	9.90E-06	6.107660837	down
APBA1	APBA1	APBA1	-2.191994146	9.589678348	-5.120301508	3.95E-07	9.93E-06	6.102466086	down
SH2D1B	SH2D1B	SH2D1B	-2.541416155	1.6945651	-5.119337018	3.96E-07	9.96E-06	6.097811504	down
TMEM191A	TMEM191A	TMEM191A	-2.995778608	2.130778846	-5.115194913	4.05E-07	1.01E-05	6.077831125	down
CD99L2	CD99L2	CD99L2	-1.03652439	11.71385826	-5.111372005	4.13E-07	1.03E-05	6.059403762	down
SFXN3	SFXN3	SFXN3	-1.042013415	9.844608333	-5.109782421	4.16E-07	1.03E-05	6.051745331	down
RAP1GAP	RAP1GAP	RAP1GAP	-2.639074892	9.961921937	-5.10897731	4.18E-07	1.04E-05	6.047867241	down
MAP7D1	MAP7D1	MAP7D1	-1.220561836	11.77943162	-5.108707158	4.19E-07	1.04E-05	6.04656609	down
ENO2	ENO2	ENO2	-1.961488465	12.35496225	-5.10719954	4.22E-07	1.04E-05	6.039306017	down
CFC1B	CFC1B	CFC1B	-2.814222009	0.891542308	-5.105221887	4.26E-07	1.05E-05	6.029785456	down
SH2D5	SH2D5	SH2D5	-4.436108192	5.69196802	-5.104401862	4.28E-07	1.05E-05	6.025838803	down
SPTB	SPTB	SPTB	-3.727560961	7.228508618	-5.104161853	4.28E-07	1.05E-05	6.024683788	down
C16orf52	C16orf52	C16orf52	-1.031508522	8.664358405	-5.10402932	4.29E-07	1.05E-05	6.024046008	down
RXFP1	RXFP1	RXFP1	-4.780718852	2.915351852	-5.103916383	4.29E-07	1.05E-05	6.023502541	down
P2RX2	P2RX2	P2RX2	-3.58101911	1.472146724	-5.09846501	4.41E-07	1.08E-05	5.997283162	down
LIN7B	LIN7B	LIN7B	-1.845647159	6.668158476	-5.098293647	4.41E-07	1.08E-05	5.996459378	down
SH3GLB2	SH3GLB2	SH3GLB2	-1.552925753	10.31653497	-5.097308827	4.44E-07	1.08E-05	5.991725626	down
OXCT1	OXCT1	OXCT1	-1.275997934	10.43687037	-5.096952954	4.44E-07	1.08E-05	5.990015252	down
CPNE9	CPNE9	CPNE9	-4.462263659	3.703378846	-5.095539749	4.48E-07	1.09E-05	5.983224288	down
KLHL3	KLHL3	KLHL3	-2.241835581	7.248331909	-5.092494855	4.55E-07	1.10E-05	5.968598399	down
SORBS2	SORBS2	SORBS2	-2.519049713	8.432492236	-5.090847503	4.58E-07	1.10E-05	5.960688862	down
GPR149	GPR149	GPR149	-1.939540846	0.623433547	-5.085110619	4.72E-07	1.14E-05	5.933162508	down
MYH4	MYH4	MYH4	-1.078987604	0.220477493	-5.082980508	4.77E-07	1.15E-05	5.922949272	down
NECAB1	NECAB1	NECAB1	-3.288341894	8.691079345	-5.078096492	4.89E-07	1.17E-05	5.899546874	down
MYPOP	MYPOP	MYPOP	-1.48150571	7.385186325	-5.074779889	4.97E-07	1.19E-05	5.883666832	down
ABCC12	ABCC12	ABCC12	-4.006952568	1.82600698	-5.074766176	4.97E-07	1.19E-05	5.883601198	down
PNPLA5	PNPLA5	PNPLA5	-3.415698106	1.447170228	-5.074439454	4.98E-07	1.19E-05	5.882037361	down
HSPA12A	HSPA12A	HSPA12A	-2.791523989	9.508218661	-5.070487722	5.08E-07	1.21E-05	5.863130035	down
ADAP1	ADAP1	ADAP1	-3.113827762	8.879850499	-5.069545167	5.11E-07	1.21E-05	5.858622337	down
LOC285780	LOC285780	LOC285780	-4.851577245	2.539598148	-5.06941648	5.11E-07	1.21E-05	5.858006962	down
ICAM5	ICAM5	ICAM5	-4.919799211	6.516142094	-5.067014737	5.17E-07	1.23E-05	5.846524588	down
KIAA1324	KIAA1324	KIAA1324	-3.290584878	6.421232336	-5.064686013	5.24E-07	1.24E-05	5.835396131	down
PDE4C	PDE4C	PDE4C	-3.327463702	4.358936182	-5.062382224	5.30E-07	1.25E-05	5.824391498	down
CYP4X1	CYP4X1	CYP4X1	-3.696903314	4.621207906	-5.06013819	5.36E-07	1.27E-05	5.81367677	down
KLRAQ1	KLRAQ1	KLRAQ1	-0.772763544	9.28646047	-5.056718468	5.45E-07	1.29E-05	5.797356888	down
MTUS2	MTUS2	MTUS2	-4.120233802	4.498592593	-5.05574098	5.48E-07	1.29E-05	5.79269392	down
TM2D3	TM2D3	TM2D3	-0.848953529	10.02887315	-5.055136521	5.49E-07	1.29E-05	5.789810849	down
CORT	CORT	CORT	-2.946215696	4.793688746	-5.053783531	5.53E-07	1.30E-05	5.7833587	down
KLHL34	KLHL34	KLHL34	-3.036346743	2.331019658	-5.052357933	5.57E-07	1.31E-05	5.776562031	down
SLIT3	SLIT3	SLIT3	-3.558117217	6.231625499	-5.05132156	5.60E-07	1.31E-05	5.771622142	down
AP3M2	AP3M2	AP3M2	-1.182642611	9.774680769	-5.049495393	5.65E-07	1.32E-05	5.762919979	down
TTC22	TTC22	TTC22	-1.628920617	0.545741382	-5.049037223	5.67E-07	1.32E-05	5.760737138	down
ADSS	ADSS	ADSS	-1.002874706	9.352228276	-5.044746436	5.79E-07	1.35E-05	5.740303632	down
C17orf28	C17orf28	C17orf28	-2.218008235	8.959709544	-5.04283322	5.85E-07	1.36E-05	5.731197746	down
DHDH	DHDH	DHDH	-2.751208895	2.35508661	-5.04167604	5.88E-07	1.37E-05	5.725691746	down
PLK2	PLK2	PLK2	-2.640993544	8.486516952	-5.040153177	5.93E-07	1.37E-05	5.718447571	down
KIF17	KIF17	KIF17	-2.47796056	6.237668732	-5.039432267	5.95E-07	1.38E-05	5.715018947	down
BCL2L2	BCL2L2	BCL2L2	-1.808101119	10.39121709	-5.03830565	5.98E-07	1.38E-05	5.709661712	down
DUSP8	DUSP8	DUSP8	-2.409813027	8.889390883	-5.034615112	6.09E-07	1.40E-05	5.692120429	down
KIAA1239	KIAA1239	KIAA1239	-5.270143917	3.279772721	-5.033680389	6.12E-07	1.41E-05	5.687679543	down
SERPIND1	SERPIND1	SERPIND1	-3.402750918	1.588705199	-5.029546533	6.25E-07	1.44E-05	5.668048709	down
FAM73A	FAM73A	FAM73A	-1.820170516	8.587893661	-5.028465578	6.29E-07	1.44E-05	5.662917947	down
OXR1	OXR1	OXR1	-1.554587217	10.13080534	-5.0283762	6.29E-07	1.44E-05	5.662493757	down
PDE1A	PDE1A	PDE1A	-3.59317835	6.584494088	-5.025977859	6.36E-07	1.45E-05	5.651113856	down
UBE2O	UBE2O	UBE2O	-1.151397331	10.3476235	-5.025884405	6.37E-07	1.45E-05	5.650670524	down
RASAL1	RASAL1	RASAL1	-5.829755237	5.283267236	-5.024910974	6.40E-07	1.46E-05	5.646053205	down
ADCY3	ADCY3	ADCY3	-1.032900746	9.865516097	-5.024477813	6.41E-07	1.46E-05	5.64399884	down
PDXP	PDXP	PDXP	-2.017484878	10.04296467	-5.023067488	6.46E-07	1.47E-05	5.637311189	down
CDHR2	CDHR2	CDHR2	-2.584041894	1.946462963	-5.022569435	6.47E-07	1.47E-05	5.634949875	down
TMEM215	TMEM215	TMEM215	-4.089994907	2.324236111	-5.022382597	6.48E-07	1.47E-05	5.634064121	down
SIN3B	SIN3B	SIN3B	-1.07764858	10.62270698	-5.022062532	6.49E-07	1.47E-05	5.632546831	down
KIAA1107	KIAA1107	KIAA1107	-2.736882855	7.827510613	-5.02183459	6.50E-07	1.47E-05	5.631466311	down
KCNC4	KCNC4	KCNC4	-2.4964334	7.289887464	-5.021674964	6.50E-07	1.47E-05	5.63070966	down
CACNB3	CACNB3	CACNB3	-2.226962769	8.422898789	-5.016681469	6.67E-07	1.50E-05	5.607051015	down
OR2W3	OR2W3	OR2W3	-2.89620604	2.137302208	-5.014934413	6.73E-07	1.52E-05	5.598778814	down
HPYR1	HPYR1	HPYR1	-1.063588207	0.372527208	-5.012938145	6.80E-07	1.53E-05	5.589329886	down
FAM20B	FAM20B	FAM20B	-0.848563874	10.05314003	-5.01147754	6.85E-07	1.54E-05	5.582418628	down
ARPC5L	ARPC5L	ARPC5L	-0.978208436	9.38959886	-5.011428305	6.85E-07	1.54E-05	5.582185688	down
LOC283267	LOC283267	LOC283267	-1.38846528	8.849424074	-5.009967429	6.90E-07	1.55E-05	5.575275081	down
BFSP1	BFSP1	BFSP1	-2.775752683	3.813677635	-5.005519166	7.05E-07	1.57E-05	5.554244305	down
MTX2	MTX2	MTX2	-0.855976083	8.755860613	-5.004422066	7.09E-07	1.58E-05	5.549060035	down
LOC283070	LOC283070	LOC283070	-2.097026241	9.375529843	-5.002138486	7.17E-07	1.59E-05	5.538272526	down
TRIM54	TRIM54	TRIM54	-3.130779756	1.858539245	-4.999805745	7.26E-07	1.61E-05	5.527257508	down
LOC284578	LOC284578	LOC284578	-3.655099354	3.100534117	-4.997262026	7.35E-07	1.63E-05	5.515251708	down
SEMA4F	SEMA4F	SEMA4F	-1.802557131	8.040341595	-4.996168718	7.39E-07	1.63E-05	5.510093281	down
HSPH1	HSPH1	HSPH1	-1.509008264	10.83711966	-4.994992789	7.44E-07	1.64E-05	5.504546201	down
RAB11FIP5	RAB11FIP5	RAB11FIP5	-1.462770502	9.407768091	-4.99072588	7.60E-07	1.67E-05	5.484428579	down
CRELD1	CRELD1	CRELD1	-1.104309627	9.399435826	-4.990618262	7.60E-07	1.67E-05	5.483921388	down
CPNE7	CPNE7	CPNE7	-4.679510445	4.635059402	-4.990609638	7.60E-07	1.67E-05	5.483880742	down
VIPR1	VIPR1	VIPR1	-3.307646184	5.79133255	-4.99021263	7.62E-07	1.67E-05	5.482009782	down
ADARB1	ADARB1	ADARB1	-1.86592307	8.51350698	-4.990191826	7.62E-07	1.67E-05	5.481911745	down
APLP1	APLP1	APLP1	-2.355681765	12.3457166	-4.985560431	7.79E-07	1.71E-05	5.460095912	down
DOC2A	DOC2A	DOC2A	-4.458038522	6.763013889	-4.982252876	7.92E-07	1.73E-05	5.444527452	down
WSB2	WSB2	WSB2	-0.930847174	11.54052279	-4.981873353	7.94E-07	1.73E-05	5.442741676	down
ATP2B1	ATP2B1	ATP2B1	-2.148392855	10.39726909	-4.979373883	8.04E-07	1.75E-05	5.430984032	down
LOC100189589	LOC100189589	LOC100189589	-3.928921793	2.84108198	-4.977211346	8.13E-07	1.77E-05	5.420815768	down
PRKCG	PRKCG	PRKCG	-5.728067418	6.188350783	-4.97506867	8.21E-07	1.79E-05	5.410744944	down
NEUROD6	NEUROD6	NEUROD6	-5.694363257	3.346314886	-4.972246403	8.33E-07	1.81E-05	5.397486115	down
SCN2A	SCN2A	SCN2A	-3.151251793	9.01539302	-4.969540674	8.44E-07	1.83E-05	5.384781349	down
DDX24	DDX24	DDX24	-1.039011779	11.83276859	-4.969335829	8.45E-07	1.83E-05	5.383819759	down
MGC23284	MGC23284	MGC23284	-1.607450115	6.28813896	-4.968998913	8.47E-07	1.83E-05	5.382238282	down
PRKCE	PRKCE	PRKCE	-2.384344878	9.182777635	-4.96821156	8.50E-07	1.83E-05	5.378542841	down
C6orf105	C6orf105	C6orf105	-3.235692984	2.131233262	-4.967958666	8.51E-07	1.83E-05	5.377356003	down
CYP46A1	CYP46A1	CYP46A1	-2.619651951	8.759686538	-4.967285566	8.54E-07	1.84E-05	5.374197393	down
PRPF19	PRPF19	PRPF19	-0.705064075	11.47403775	-4.967096629	8.55E-07	1.84E-05	5.373310853	down
IQCF3	IQCF3	IQCF3	-0.773987044	0.123985684	-4.965425606	8.62E-07	1.85E-05	5.365471358	down
RAD51AP2	RAD51AP2	RAD51AP2	-2.331743917	1.202543946	-4.963731087	8.69E-07	1.86E-05	5.357524137	down
FLJ40330	FLJ40330	FLJ40330	-3.170838651	2.59596567	-4.959948288	8.86E-07	1.89E-05	5.339792084	down
C6orf35	C6orf35	C6orf35	-0.886092712	8.96097849	-4.95941157	8.88E-07	1.90E-05	5.337277212	down
KIFAP3	KIFAP3	KIFAP3	-0.864794017	10.85520548	-4.959168511	8.89E-07	1.90E-05	5.336138407	down
PGM2L1	PGM2L1	PGM2L1	-2.604494247	9.704376282	-4.958211042	8.93E-07	1.90E-05	5.331652874	down
FBXO9	FBXO9	FBXO9	-0.851224806	9.843858048	-4.954852781	9.08E-07	1.93E-05	5.315926541	down
RAB6A	RAB6A	RAB6A	-0.800138565	12.10000043	-4.953717627	9.13E-07	1.94E-05	5.310612989	down
KNCN	KNCN	KNCN	-3.927933974	1.781582764	-4.951608185	9.23E-07	1.95E-05	5.300741899	down
LOC440896	LOC440896	LOC440896	-3.503359225	2.565833476	-4.945876304	9.50E-07	2.01E-05	5.273939451	down
LHX6	LHX6	LHX6	-3.95367089	5.27226916	-4.94478549	9.55E-07	2.01E-05	5.268842043	down
ANKRD43	ANKRD43	ANKRD43	-3.797317174	6.954289245	-4.944487831	9.56E-07	2.01E-05	5.267451255	down
SYT7	SYT7	SYT7	-4.109466772	8.485922934	-4.944396678	9.57E-07	2.01E-05	5.267025367	down
PGBD5	PGBD5	PGBD5	-2.1659334	9.251033476	-4.944077435	9.58E-07	2.01E-05	5.265533838	down
CIDEA	CIDEA	CIDEA	-3.545149713	1.552800641	-4.94158672	9.70E-07	2.03E-05	5.25390013	down
ITPKA	ITPKA	ITPKA	-3.012361994	6.849473575	-4.938564121	9.85E-07	2.05E-05	5.23978941	down
C6orf136	C6orf136	C6orf136	-1.077868809	8.516888319	-4.938533521	9.85E-07	2.05E-05	5.239646602	down
AQP12B	AQP12B	AQP12B	-1.914659283	0.662537892	-4.938474942	9.85E-07	2.05E-05	5.239373212	down
ZCCHC12	ZCCHC12	ZCCHC12	-4.307670646	6.172530769	-4.937369006	9.91E-07	2.06E-05	5.234212347	down
TP53I11	TP53I11	TP53I11	-1.894535968	9.336417877	-4.936575437	9.94E-07	2.07E-05	5.230509812	down
PISD	PISD	PISD	-0.825922037	9.325440598	-4.934693686	1.00E-06	2.08E-05	5.221732388	down
RCAN2	RCAN2	RCAN2	-3.271464591	9.069996439	-4.932476905	1.01E-06	2.10E-05	5.211396218	down
HOOK1	HOOK1	HOOK1	-4.301794605	4.303964957	-4.93224974	1.02E-06	2.10E-05	5.210337262	down
SNPH	SNPH	SNPH	-2.113720244	9.573314744	-4.93054638	1.02E-06	2.11E-05	5.202398297	down
SLC2A14	SLC2A14	SLC2A14	-2.684999211	3.712824715	-4.930506078	1.02E-06	2.11E-05	5.202210488	down
ROGDI	ROGDI	ROGDI	-1.767825022	9.796386325	-4.92957642	1.03E-06	2.12E-05	5.197878678	down
GDI1	GDI1	GDI1	-0.942070861	13.57435905	-4.928226181	1.04E-06	2.13E-05	5.19158849	down
NICN1	NICN1	NICN1	-0.946173659	9.38428547	-4.927474361	1.04E-06	2.13E-05	5.188086783	down
PALM2	PALM2	PALM2	-3.468630488	6.578874858	-4.927357589	1.04E-06	2.13E-05	5.187542943	down
DLG2	DLG2	DLG2	-2.982950961	9.501555128	-4.925729182	1.05E-06	2.15E-05	5.179960274	down
LPO	LPO	LPO	-2.04287462	1.641855769	-4.925352451	1.05E-06	2.15E-05	5.17820636	down
MYADML2	MYADML2	MYADML2	-2.553645179	3.888563177	-4.924580148	1.06E-06	2.16E-05	5.174611208	down
ATP6V1D	ATP6V1D	ATP6V1D	-0.978383185	10.49742536	-4.922625486	1.07E-06	2.17E-05	5.165514398	down
RUSC2	RUSC2	RUSC2	-1.804110789	10.590499	-4.921662136	1.07E-06	2.18E-05	5.161032294	down
LRFN2	LRFN2	LRFN2	-3.906535768	5.127528561	-4.920704652	1.08E-06	2.19E-05	5.156578294	down
BHLHE22	BHLHE22	BHLHE22	-4.350045208	3.48721802	-4.918000091	1.09E-06	2.22E-05	5.144001643	down
KLHL38	KLHL38	KLHL38	-2.144453343	1.360860541	-4.91691902	1.10E-06	2.22E-05	5.138976293	down
KCNH3	KCNH3	KCNH3	-3.836490459	7.428234972	-4.915965974	1.10E-06	2.23E-05	5.134546916	down
GLT1D1	GLT1D1	GLT1D1	-4.298558034	5.629058476	-4.914950385	1.11E-06	2.24E-05	5.129827746	down
ASPHD2	ASPHD2	ASPHD2	-1.786853357	7.627493519	-4.913484693	1.11E-06	2.25E-05	5.123018669	down
SYT5	SYT5	SYT5	-4.196418508	7.408170513	-4.909618423	1.14E-06	2.29E-05	5.105066449	down
MC3R	MC3R	MC3R	-0.962959943	0.201138746	-4.908798873	1.14E-06	2.29E-05	5.101262732	down
LOC338651	LOC338651	LOC338651	-3.716423458	3.601846795	-4.90708617	1.15E-06	2.31E-05	5.093315599	down
KCNJ1	KCNJ1	KCNJ1	-2.37193957	2.043994587	-4.905710675	1.16E-06	2.32E-05	5.08693502	down
KRT81	KRT81	KRT81	-2.678639125	1.775399501	-4.905668483	1.16E-06	2.32E-05	5.086739328	down
CHRNB3	CHRNB3	CHRNB3	-2.116247088	0.762285897	-4.904524216	1.17E-06	2.33E-05	5.081432675	down
IFNA21	IFNA21	IFNA21	-1.121514419	0.425673575	-4.904306386	1.17E-06	2.33E-05	5.080422596	down
MAFK	MAFK	MAFK	-1.550695581	8.894509259	-4.902884238	1.17E-06	2.35E-05	5.073829118	down
CCKBR	CCKBR	CCKBR	-5.069559857	4.33210812	-4.894323184	1.22E-06	2.44E-05	5.03417534	down
LPPR4	LPPR4	LPPR4	-2.701073228	9.302585185	-4.892876558	1.23E-06	2.45E-05	5.027481122	down
NRIP3	NRIP3	NRIP3	-3.637997747	7.258953917	-4.889393527	1.26E-06	2.49E-05	5.01137107	down
IFNA6	IFNA6	IFNA6	-0.506582009	0.078906125	-4.888278454	1.26E-06	2.50E-05	5.006215788	down
IL34	IL34	IL34	-2.931960674	6.576742236	-4.88713999	1.27E-06	2.51E-05	5.000953494	down
KCTD1	KCTD1	KCTD1	-1.335294089	8.873656553	-4.884952009	1.28E-06	2.53E-05	4.990843257	down
CR2	CR2	CR2	-1.608291263	0.487643803	-4.884058963	1.29E-06	2.54E-05	4.986717874	down
LONRF2	LONRF2	LONRF2	-2.361531133	10.40108889	-4.88345435	1.29E-06	2.54E-05	4.983925294	down
RTN4RL1	RTN4RL1	RTN4RL1	-4.265038422	5.509079345	-4.88341385	1.29E-06	2.54E-05	4.983738246	down
CNKSR2	CNKSR2	CNKSR2	-2.992145854	7.685845726	-4.882994221	1.30E-06	2.55E-05	4.981800273	down
SST	SST	SST	-5.224765093	5.647908333	-4.882846475	1.30E-06	2.55E-05	4.981117974	down
RNF11	RNF11	RNF11	-1.132154075	11.3900297	-4.880293679	1.31E-06	2.57E-05	4.969332072	down
C10orf88	C10orf88	C10orf88	-0.905277288	7.428830556	-4.879667276	1.32E-06	2.58E-05	4.966440936	down
NDUFAF4	NDUFAF4	NDUFAF4	-0.971325567	7.958452707	-4.879375029	1.32E-06	2.58E-05	4.965092199	down
C1QTNF4	C1QTNF4	C1QTNF4	-3.37297043	5.843573575	-4.876138038	1.34E-06	2.61E-05	4.950158354	down
TSPAN16	TSPAN16	TSPAN16	-1.14876538	0.330076709	-4.874576113	1.35E-06	2.63E-05	4.942955729	down
USP35	USP35	USP35	-1.093242123	8.143424501	-4.872890354	1.36E-06	2.65E-05	4.935184469	down
NCRNA00202	NCRNA00202	NCRNA00202	-2.700511865	2.69488255	-4.870567088	1.38E-06	2.67E-05	4.924478451	down
TSPYL5	TSPYL5	TSPYL5	-2.734186055	7.561928205	-4.868676288	1.39E-06	2.69E-05	4.915768823	down
HTR4	HTR4	HTR4	-3.531854319	2.175281339	-4.867126569	1.40E-06	2.71E-05	4.908632681	down
BSN	BSN	BSN	-3.35845571	9.756404915	-4.864536123	1.42E-06	2.74E-05	4.89670893	down
KRTAP5-2	KRTAP5-2	KRTAP5-2	-2.966951306	1.459760826	-4.863629446	1.42E-06	2.74E-05	4.89253692	down
PRDM2	PRDM2	PRDM2	-1.367251779	9.919606481	-4.85623805	1.48E-06	2.84E-05	4.858553018	down
CDH12	CDH12	CDH12	-3.624195265	3.448918091	-4.855706296	1.48E-06	2.84E-05	4.856109998	down
ABCG4	ABCG4	ABCG4	-3.435192109	5.039075071	-4.855392466	1.48E-06	2.84E-05	4.854668297	down
RTN2	RTN2	RTN2	-1.84350538	8.152425	-4.854311526	1.49E-06	2.86E-05	4.84970324	down
POM121L2	POM121L2	POM121L2	-1.140407145	0.391755413	-4.853525319	1.50E-06	2.86E-05	4.84609262	down
SGIP1	SGIP1	SGIP1	-2.310155538	8.229178561	-4.852438222	1.50E-06	2.87E-05	4.841101078	down
NAGPA	NAGPA	NAGPA	-1.186137159	7.802711111	-4.852269868	1.51E-06	2.87E-05	4.840328151	down
MPP7	MPP7	MPP7	-3.663942999	4.480113462	-4.850944926	1.51E-06	2.88E-05	4.834246123	down
ACVR1B	ACVR1B	ACVR1B	-1.024978034	10.02744238	-4.848621873	1.53E-06	2.91E-05	4.823586094	down
PCLO	PCLO	PCLO	-4.295173228	7.231739174	-4.848515892	1.53E-06	2.91E-05	4.823099884	down
SERPINI1	SERPINI1	SERPINI1	-3.536519555	8.85410933	-4.84812867	1.54E-06	2.91E-05	4.821323497	down
RAPGEFL1	RAPGEFL1	RAPGEFL1	-2.269294778	8.547248291	-4.847761193	1.54E-06	2.91E-05	4.819637816	down
STYK1	STYK1	STYK1	-4.855540172	3.242843447	-4.847374035	1.54E-06	2.91E-05	4.817861983	down
PNCK	PNCK	PNCK	-3.26833023	7.353108476	-4.847194844	1.54E-06	2.91E-05	4.817040105	down
PDZD7	PDZD7	PDZD7	-3.056350717	4.886018162	-4.847029102	1.54E-06	2.91E-05	4.816279943	down
EHD3	EHD3	EHD3	-2.119472841	10.02388312	-4.843561846	1.57E-06	2.96E-05	4.800383141	down
GRM2	GRM2	GRM2	-3.802117331	5.042803276	-4.842513402	1.58E-06	2.97E-05	4.795578287	down
SOSTDC1	SOSTDC1	SOSTDC1	-3.597708336	3.379096368	-4.839621664	1.60E-06	3.00E-05	4.782330946	down
CYMP	CYMP	CYMP	-0.790074864	0.16459245	-4.835142453	1.64E-06	3.06E-05	4.761825815	down
AGBL4	AGBL4	AGBL4	-3.156483027	4.447059046	-4.835141455	1.64E-06	3.06E-05	4.761821251	down
PLA2G4D	PLA2G4D	PLA2G4D	-1.737507374	0.674888034	-4.832593733	1.66E-06	3.09E-05	4.750166089	down
C17orf54	C17orf54	C17orf54	-0.735774319	0.157666239	-4.829661525	1.68E-06	3.13E-05	4.736759112	down
P2RX5	P2RX5	P2RX5	-1.806773745	6.533595014	-4.828847397	1.69E-06	3.14E-05	4.733038007	down
ABRA	ABRA	ABRA	-1.558559512	0.603581339	-4.824561417	1.72E-06	3.20E-05	4.713457916	down
OVOL2	OVOL2	OVOL2	-2.065998938	0.650496154	-4.819067931	1.77E-06	3.29E-05	4.688385204	down
AP1M2	AP1M2	AP1M2	-1.851208178	0.773977066	-4.817041366	1.79E-06	3.31E-05	4.679142534	down
MAP1A	MAP1A	MAP1A	-2.197009684	12.92363853	-4.816933627	1.79E-06	3.31E-05	4.678651267	down
TMEM52	TMEM52	TMEM52	-2.624907891	1.763488034	-4.813619169	1.82E-06	3.36E-05	4.663542978	down
CDH9	CDH9	CDH9	-4.720500402	3.467561396	-4.812661711	1.82E-06	3.37E-05	4.659180409	down
SH3RF2	SH3RF2	SH3RF2	-3.427486815	2.453705484	-4.812391512	1.83E-06	3.37E-05	4.65794942	down
IDS	IDS	IDS	-2.240536169	12.93910207	-4.807499103	1.87E-06	3.44E-05	4.635671435	down
APBB1	APBB1	APBB1	-1.52589056	11.81923761	-4.806615527	1.88E-06	3.45E-05	4.631650259	down
RPRML	RPRML	RPRML	-3.912013372	3.484309972	-4.805746525	1.89E-06	3.46E-05	4.627696081	down
SLC45A1	SLC45A1	SLC45A1	-1.427088135	7.987316311	-4.805650057	1.89E-06	3.46E-05	4.627257169	down
KLK10	KLK10	KLK10	-2.592759641	1.801167308	-4.80506014	1.89E-06	3.46E-05	4.62457333	down
PRSS3	PRSS3	PRSS3	-3.789953501	4.83376047	-4.804831349	1.90E-06	3.46E-05	4.623532525	down
AQP3	AQP3	AQP3	-3.24916089	4.563501282	-4.804518678	1.90E-06	3.46E-05	4.622110209	down
ZYG11B	ZYG11B	ZYG11B	-1.038039727	10.26697372	-4.803803066	1.90E-06	3.47E-05	4.618855276	down
RGPD4	RGPD4	RGPD4	-1.190129613	6.829467094	-4.80223421	1.92E-06	3.50E-05	4.611720975	down
CLRN2	CLRN2	CLRN2	-0.586156743	0.141118162	-4.801988119	1.92E-06	3.50E-05	4.610602088	down
GLS2	GLS2	GLS2	-3.816475696	5.106887179	-4.801054108	1.93E-06	3.51E-05	4.606355956	down
LOC221710	LOC221710	LOC221710	-1.126891937	9.921874359	-4.799794114	1.94E-06	3.53E-05	4.600629087	down
SYNGR3	SYNGR3	SYNGR3	-4.114154605	7.54462849	-4.799416887	1.95E-06	3.53E-05	4.598914804	down
TBRG1	TBRG1	TBRG1	-0.954332324	10.17500491	-4.798725862	1.95E-06	3.54E-05	4.595774818	down
GRIN2B	GRIN2B	GRIN2B	-4.213836399	2.998336681	-4.797252639	1.97E-06	3.56E-05	4.589081965	down
TMEM55B	TMEM55B	TMEM55B	-0.725246528	9.502559046	-4.793931531	2.00E-06	3.61E-05	4.574001217	down
LSM11	LSM11	LSM11	-1.310516169	7.754777991	-4.793168777	2.01E-06	3.62E-05	4.570539023	down
LRRC7	LRRC7	LRRC7	-4.018257432	5.426502635	-4.792259481	2.01E-06	3.63E-05	4.566412337	down
GNG13	GNG13	GNG13	-3.850969928	2.163978632	-4.792047756	2.02E-06	3.63E-05	4.565451567	down
FRMPD2L1	FRMPD2L1	FRMPD2L1	-3.371035122	1.1142151	-4.791964971	2.02E-06	3.63E-05	4.565075913	down
CYP26A1	CYP26A1	CYP26A1	-2.995316026	2.489678134	-4.79012729	2.03E-06	3.65E-05	4.556738626	down
PLEKHG5	PLEKHG5	PLEKHG5	-2.089208565	8.114831838	-4.789941683	2.04E-06	3.65E-05	4.555896719	down
HPCAL1	HPCAL1	HPCAL1	-1.610439541	9.643210826	-4.789850277	2.04E-06	3.65E-05	4.555482116	down
LOC151009	LOC151009	LOC151009	-4.577040187	3.511139815	-4.788831604	2.05E-06	3.67E-05	4.550862085	down
NCRNA00086	NCRNA00086	NCRNA00086	-2.520870545	8.076444373	-4.788175915	2.05E-06	3.68E-05	4.547888795	down
CACNG8	CACNG8	CACNG8	-3.656731334	3.063833761	-4.78397497	2.10E-06	3.74E-05	4.52884822	down
RAB26	RAB26	RAB26	-2.552911248	6.58089188	-4.783169293	2.10E-06	3.75E-05	4.525198314	down
AP1S1	AP1S1	AP1S1	-1.296620029	10.28879516	-4.779779388	2.14E-06	3.81E-05	4.509847553	down
PPEF1	PPEF1	PPEF1	-3.511371521	3.464038248	-4.779478041	2.14E-06	3.81E-05	4.508483432	down
MBOAT7	MBOAT7	MBOAT7	-1.380015725	9.980193447	-4.778125381	2.16E-06	3.83E-05	4.502361285	down
GREM2	GREM2	GREM2	-4.086630187	4.630096866	-4.778003558	2.16E-06	3.83E-05	4.501809993	down
KCNJ4	KCNJ4	KCNJ4	-4.277457647	6.626648575	-4.776298661	2.18E-06	3.85E-05	4.494096108	down
C22orf29	C22orf29	C22orf29	-1.089683314	8.806137963	-4.774964065	2.19E-06	3.87E-05	4.488059465	down
POU6F2	POU6F2	POU6F2	-2.804579225	1.37115641	-4.774841801	2.19E-06	3.87E-05	4.48750652	down
IRS4	IRS4	IRS4	-2.958985065	1.405410328	-4.774606201	2.19E-06	3.87E-05	4.486441042	down
SERINC3	SERINC3	SERINC3	-1.027959039	11.07946261	-4.772241387	2.22E-06	3.91E-05	4.475749144	down
EPCAM	EPCAM	EPCAM	-3.026932267	3.63024708	-4.770678698	2.23E-06	3.93E-05	4.468686567	down
GPR148	GPR148	GPR148	-0.861973773	0.243225641	-4.769280486	2.25E-06	3.95E-05	4.462369179	down
CAMK1D	CAMK1D	CAMK1D	-1.959327762	7.588427564	-4.767963038	2.26E-06	3.97E-05	4.456418287	down
PCDHGC5	PCDHGC5	PCDHGC5	-2.887811105	8.84397735	-4.76758866	2.27E-06	3.97E-05	4.454727504	down
C3orf49	C3orf49	C3orf49	-1.447796327	0.960835613	-4.766529787	2.28E-06	3.99E-05	4.449946055	down
KCNH5	KCNH5	KCNH5	-3.870458737	2.135328632	-4.766443681	2.28E-06	3.99E-05	4.44955728	down
NIPA1	NIPA1	NIPA1	-1.66575726	9.882487108	-4.765723047	2.29E-06	4.00E-05	4.446303806	down
SLC9A6	SLC9A6	SLC9A6	-1.40226561	10.45526204	-4.764341961	2.30E-06	4.02E-05	4.440069852	down
THRB	THRB	THRB	-2.359643859	8.711322721	-4.764123197	2.31E-06	4.02E-05	4.439082552	down
NRXN3	NRXN3	NRXN3	-3.715569426	7.875414744	-4.762940687	2.32E-06	4.04E-05	4.433746502	down
HAS1	HAS1	HAS1	-3.559647159	2.777766453	-4.761624005	2.33E-06	4.06E-05	4.427806467	down
CD200	CD200	CD200	-1.700675552	9.226317521	-4.76097051	2.34E-06	4.07E-05	4.42485888	down
MINK1	MINK1	MINK1	-1.219009154	11.60431325	-4.76032669	2.35E-06	4.08E-05	4.421955306	down
C1orf161	C1orf161	C1orf161	-1.480805136	0.579181909	-4.760095701	2.35E-06	4.08E-05	4.420913652	down
PKD2L1	PKD2L1	PKD2L1	-3.142402941	2.647078846	-4.759001317	2.36E-06	4.10E-05	4.415979138	down
ACTR1B	ACTR1B	ACTR1B	-0.760874319	10.54324501	-4.757144336	2.38E-06	4.12E-05	4.407608547	down
FCHO1	FCHO1	FCHO1	-2.284485925	7.542805342	-4.75689553	2.39E-06	4.12E-05	4.40648725	down
GPI	GPI	GPI	-1.439154634	12.07673575	-4.755917967	2.40E-06	4.14E-05	4.4020822	down
ULK1	ULK1	ULK1	-1.056744405	10.10488226	-4.754418132	2.42E-06	4.16E-05	4.395325352	down
ELOVL4	ELOVL4	ELOVL4	-1.907387747	7.624777635	-4.754361195	2.42E-06	4.16E-05	4.395068888	down
LOC100133669	LOC100133669	LOC100133669	-2.760426528	3.18675463	-4.750053478	2.47E-06	4.24E-05	4.375673676	down
ALOXE3	ALOXE3	ALOXE3	-2.82217373	2.453147222	-4.749843883	2.47E-06	4.24E-05	4.374730411	down
PITPNM3	PITPNM3	PITPNM3	-3.305514907	8.010048647	-4.745592348	2.52E-06	4.32E-05	4.355605088	down
UBE2M	UBE2M	UBE2M	-1.111697418	10.06962066	-4.742638401	2.56E-06	4.37E-05	4.342326341	down
LOC100130386	LOC100130386	LOC100130386	-2.026775122	1.013940598	-4.738159406	2.61E-06	4.45E-05	4.322206883	down
SHANK3	SHANK3	SHANK3	-2.115022884	9.637841382	-4.737877047	2.62E-06	4.45E-05	4.320939135	down
PRKCB	PRKCB	PRKCB	-3.459057805	9.696799359	-4.735865871	2.64E-06	4.49E-05	4.311911314	down
PPFIA4	PPFIA4	PPFIA4	-2.57331858	8.4140099	-4.73547081	2.65E-06	4.49E-05	4.310138376	down
ANO3	ANO3	ANO3	-4.118755452	5.293680413	-4.735148279	2.65E-06	4.50E-05	4.308691039	down
UBR3	UBR3	UBR3	-1.136926958	10.15399081	-4.73297088	2.68E-06	4.52E-05	4.298922504	down
SDR16C5	SDR16C5	SDR16C5	-4.262013917	2.534342308	-4.730947274	2.70E-06	4.56E-05	4.28984771	down
GAS7	GAS7	GAS7	-2.5725134	11.55782934	-4.730701168	2.71E-06	4.56E-05	4.288744304	down
RBP4	RBP4	RBP4	-4.319706944	4.742880199	-4.725340004	2.78E-06	4.67E-05	4.264721084	down
PPP1R13B	PPP1R13B	PPP1R13B	-1.566527575	8.532590028	-4.722250133	2.82E-06	4.73E-05	4.250887054	down
NRAP	NRAP	NRAP	-3.185750072	2.026740456	-4.720795469	2.84E-06	4.75E-05	4.24437714	down
RXFP3	RXFP3	RXFP3	-1.759357317	0.660973718	-4.716373598	2.90E-06	4.83E-05	4.224599916	down
RGNEF	RGNEF	RGNEF	-3.031383242	5.202667806	-4.714565568	2.92E-06	4.86E-05	4.216518337	down
FBXL21	FBXL21	FBXL21	-2.163222396	0.948865171	-4.71346257	2.94E-06	4.88E-05	4.211589553	down
PPM1A	PPM1A	PPM1A	-0.97014023	10.4585896	-4.712492084	2.95E-06	4.90E-05	4.207253802	down
FAM75A5	FAM75A5	FAM75A5	-0.692856657	0.107498219	-4.711048498	2.97E-06	4.92E-05	4.200805969	down
EML2	EML2	EML2	-1.719372511	9.078593732	-4.701540831	3.11E-06	5.12E-05	4.158385863	down
GABRA5	GABRA5	GABRA5	-5.716642453	5.840594373	-4.701382116	3.11E-06	5.12E-05	4.157678406	down
GPR22	GPR22	GPR22	-4.702176298	3.812954986	-4.697038857	3.18E-06	5.21E-05	4.138327547	down
LOC730811	LOC730811	LOC730811	-2.365100531	1.040804915	-4.696595365	3.18E-06	5.22E-05	4.136352568	down
SLC6A17	SLC6A17	SLC6A17	-4.990409469	7.919234758	-4.696409442	3.19E-06	5.22E-05	4.135524657	down
FGF16	FGF16	FGF16	-0.513153056	0.06114188	-4.694878609	3.21E-06	5.25E-05	4.128709072	down
PTGER3	PTGER3	PTGER3	-4.063561263	3.556681481	-4.691946652	3.25E-06	5.32E-05	4.115661206	down
EEF1A2	EEF1A2	EEF1A2	-3.288113472	10.75042614	-4.690411051	3.28E-06	5.35E-05	4.108830486	down
NPTX1	NPTX1	NPTX1	-4.704793113	8.998616809	-4.688684764	3.31E-06	5.38E-05	4.101154056	down
CRH	CRH	CRH	-3.862781463	2.398271225	-4.687429274	3.32E-06	5.40E-05	4.095572821	down
PPP1R12C	PPP1R12C	PPP1R12C	-1.165956184	10.34532835	-4.686855358	3.33E-06	5.41E-05	4.093021969	down
AMN1	AMN1	AMN1	-1.168691449	8.501852564	-4.686091466	3.35E-06	5.43E-05	4.089627194	down
LOC646627	LOC646627	LOC646627	-2.284480545	0.849810684	-4.68552114	3.35E-06	5.44E-05	4.08709297	down
NAP1L5	NAP1L5	NAP1L5	-1.699474046	9.79391047	-4.68377648	3.38E-06	5.47E-05	4.07934244	down
RELL2	RELL2	RELL2	-2.161128737	6.949403917	-4.675331855	3.52E-06	5.68E-05	4.041866048	down
TUBA4A	TUBA4A	TUBA4A	-3.183127647	9.132204202	-4.674464573	3.54E-06	5.70E-05	4.03802073	down
TSPYL4	TSPYL4	TSPYL4	-1.526789397	11.22966517	-4.671688414	3.58E-06	5.77E-05	4.025716413	down
OR6B2	OR6B2	OR6B2	-0.921340502	0.257861752	-4.669723093	3.62E-06	5.81E-05	4.017009991	down
DLG1	DLG1	DLG1	-0.989598938	10.33362949	-4.668497214	3.64E-06	5.84E-05	4.011581054	down
SLC30A8	SLC30A8	SLC30A8	-1.337753329	0.470834829	-4.665918727	3.68E-06	5.89E-05	4.000166314	down
GDF2	GDF2	GDF2	-0.598793945	0.143610969	-4.665766579	3.68E-06	5.89E-05	3.999492954	down
DLG3	DLG3	DLG3	-1.841308594	9.24032614	-4.665341202	3.69E-06	5.90E-05	3.997610472	down
SSBP3	SSBP3	SSBP3	-1.555780072	9.332480983	-4.662278976	3.74E-06	5.98E-05	3.984063524	down
DDHD2	DDHD2	DDHD2	-1.022497791	10.29556496	-4.661842568	3.75E-06	5.99E-05	3.982133583	down
CBX6	CBX6	CBX6	-1.934745165	9.694275071	-4.661226315	3.76E-06	5.99E-05	3.979408598	down
BTRC	BTRC	BTRC	-1.34512429	9.851896368	-4.661223177	3.76E-06	5.99E-05	3.979394722	down
TYRP1	TYRP1	TYRP1	-3.301513544	1.69822151	-4.659974004	3.79E-06	6.02E-05	3.97387209	down
SLC6A7	SLC6A7	SLC6A7	-5.806867346	4.191512108	-4.659224371	3.80E-06	6.04E-05	3.970558605	down
CAMTA1	CAMTA1	CAMTA1	-1.218813429	10.05964758	-4.658052156	3.82E-06	6.07E-05	3.965378253	down
C8orf85	C8orf85	C8orf85	-2.728845294	1.788350926	-4.657873401	3.82E-06	6.07E-05	3.96458839	down
C19orf12	C19orf12	C19orf12	-0.984918824	9.329356268	-4.656003967	3.86E-06	6.11E-05	3.95632966	down
SLC6A20	SLC6A20	SLC6A20	-3.480137088	2.929550214	-4.654791716	3.88E-06	6.14E-05	3.950975874	down
CHAD	CHAD	CHAD	-3.442302482	3.181755342	-4.654124969	3.89E-06	6.15E-05	3.94803181	down
DPYSL2	DPYSL2	DPYSL2	-1.063250789	13.66062222	-4.653638021	3.90E-06	6.16E-05	3.945881909	down
USP14	USP14	USP14	-0.838381492	9.941389886	-4.653542409	3.90E-06	6.16E-05	3.945459806	down
SEC61A2	SEC61A2	SEC61A2	-1.450830143	9.031083405	-4.653103251	3.91E-06	6.17E-05	3.94352112	down
SLC5A5	SLC5A5	SLC5A5	-2.510397733	1.493042593	-4.651442206	3.94E-06	6.20E-05	3.936189901	down
RAB3B	RAB3B	RAB3B	-3.176528494	2.639576353	-4.651009578	3.95E-06	6.21E-05	3.934280851	down
TRPV6	TRPV6	TRPV6	-3.289940158	3.120312464	-4.650143096	3.96E-06	6.23E-05	3.93045784	down
ATP8A2	ATP8A2	ATP8A2	-4.963106643	4.87168312	-4.649874688	3.97E-06	6.24E-05	3.929273731	down
INPP5A	INPP5A	INPP5A	-1.34688109	9.11277208	-4.648820222	3.99E-06	6.25E-05	3.924622469	down
PRKCZ	PRKCZ	PRKCZ	-2.871224046	9.328706268	-4.647784406	4.01E-06	6.28E-05	3.920054438	down
SYN2	SYN2	SYN2	-5.324815653	8.630390385	-4.647147896	4.02E-06	6.29E-05	3.91724785	down
FBXO44	FBXO44	FBXO44	-1.468177389	10.34549972	-4.646012934	4.04E-06	6.32E-05	3.912244316	down
TULP4	TULP4	TULP4	-1.442384605	9.560248789	-4.645353806	4.05E-06	6.33E-05	3.909339047	down
MEF2A	MEF2A	MEF2A	-1.107278293	10.3970683	-4.645224431	4.06E-06	6.33E-05	3.90876884	down
LDHAL6A	LDHAL6A	LDHAL6A	-1.685906557	1.191761325	-4.642580615	4.11E-06	6.38E-05	3.897119759	down
C1orf59	C1orf59	C1orf59	-2.369910588	5.958909117	-4.642152802	4.12E-06	6.39E-05	3.895235333	down
ANKRD34C	ANKRD34C	ANKRD34C	-3.753000258	2.200270513	-4.640340458	4.15E-06	6.44E-05	3.887254137	down
CAMK2B	CAMK2B	CAMK2B	-3.391666801	9.70907037	-4.638513467	4.19E-06	6.48E-05	3.879211406	down
NPAS1	NPAS1	NPAS1	-3.051420201	4.821353561	-4.638030094	4.20E-06	6.49E-05	3.877084014	down
KIAA1045	KIAA1045	KIAA1045	-4.489541822	7.732134972	-4.636632501	4.22E-06	6.53E-05	3.870934174	down
UVRAG	UVRAG	UVRAG	-0.622220617	8.939171154	-4.635180178	4.25E-06	6.56E-05	3.86454535	down
MYO15A	MYO15A	MYO15A	-2.923432841	3.19260933	-4.634223398	4.27E-06	6.58E-05	3.86033747	down
SYN1	SYN1	SYN1	-3.892116858	9.911404772	-4.633434667	4.29E-06	6.60E-05	3.856869269	down
SV2B	SV2B	SV2B	-5.519773888	7.242640741	-4.632140899	4.31E-06	6.63E-05	3.851181531	down
C6orf227	C6orf227	C6orf227	-1.242672826	0.48755812	-4.62828195	4.39E-06	6.74E-05	3.834225462	down
CPLX3	CPLX3	CPLX3	-4.464019326	4.462335684	-4.627473099	4.41E-06	6.76E-05	3.830673082	down
TMEM184B	TMEM184B	TMEM184B	-0.918183357	10.78745641	-4.627420575	4.41E-06	6.76E-05	3.830442424	down
C5orf40	C5orf40	C5orf40	-4.179367288	4.896300285	-4.626197436	4.44E-06	6.79E-05	3.825071709	down
DNAL4	DNAL4	DNAL4	-0.907927633	8.674719088	-4.625942108	4.44E-06	6.79E-05	3.823950749	down
SYNGR4	SYNGR4	SYNGR4	-2.414162999	1.352811895	-4.625213079	4.46E-06	6.80E-05	3.820750437	down
LINGO2	LINGO2	LINGO2	-3.956411377	2.599408191	-4.625155428	4.46E-06	6.80E-05	3.820497377	down
KCNV1	KCNV1	KCNV1	-5.56363604	3.395050997	-4.624858008	4.46E-06	6.80E-05	3.819191905	down
NPY5R	NPY5R	NPY5R	-3.455509455	2.362022436	-4.623527903	4.49E-06	6.84E-05	3.81335461	down
AK5	AK5	AK5	-4.519149885	8.504897792	-4.622770555	4.51E-06	6.86E-05	3.810031623	down
KCNMA1	KCNMA1	KCNMA1	-2.167243128	9.776173077	-4.618919193	4.59E-06	6.97E-05	3.793141046	down
NCRNA00099	NCRNA00099	NCRNA00099	-1.186186786	0.364281838	-4.618702707	4.59E-06	6.97E-05	3.792192015	down
PRB1	PRB1	PRB1	-0.743103816	0.163468946	-4.618282958	4.60E-06	6.98E-05	3.790352039	down
GUCA1A	GUCA1A	GUCA1A	-3.45591462	2.062520157	-4.616995621	4.63E-06	7.01E-05	3.784709962	down
UCMA	UCMA	UCMA	-1.123374505	0.234266738	-4.61640132	4.64E-06	7.03E-05	3.782105785	down
CABYR	CABYR	CABYR	-2.413410818	5.394898718	-4.613466358	4.71E-06	7.11E-05	3.769249656	down
SLC30A3	SLC30A3	SLC30A3	-5.437771822	5.161038746	-4.612780303	4.72E-06	7.12E-05	3.766245607	down
ZFYVE9	ZFYVE9	ZFYVE9	-1.175024519	9.618364601	-4.611922446	4.74E-06	7.15E-05	3.76248988	down
DYNC1LI1	DYNC1LI1	DYNC1LI1	-0.619497374	9.578375	-4.611024314	4.76E-06	7.17E-05	3.75855853	down
BEGAIN	BEGAIN	BEGAIN	-3.094625825	6.81361567	-4.609984758	4.79E-06	7.19E-05	3.754009028	down
CAP2	CAP2	CAP2	-2.716733472	8.971656481	-4.60991774	4.79E-06	7.19E-05	3.753715763	down
NPAS4	NPAS4	NPAS4	-4.089475538	2.261751781	-4.609452729	4.80E-06	7.20E-05	3.751681035	down
PRRT2	PRRT2	PRRT2	-2.632134577	9.458212821	-4.608710761	4.81E-06	7.22E-05	3.748434835	down
SPTBN4	SPTBN4	SPTBN4	-2.293229354	9.038984188	-4.608656491	4.82E-06	7.22E-05	3.748197417	down
CARTPT	CARTPT	CARTPT	-4.800495194	1.783796368	-4.606470486	4.86E-06	7.27E-05	3.738636343	down
MAFG	MAFG	MAFG	-0.988477504	9.949422934	-4.602240506	4.96E-06	7.41E-05	3.720147513	down
DUSP2	DUSP2	DUSP2	-2.810480258	5.297757407	-4.600412246	5.00E-06	7.45E-05	3.712161308	down
EIF4E1B	EIF4E1B	EIF4E1B	-3.866537532	2.214881909	-4.599807736	5.02E-06	7.47E-05	3.709521344	down
INPP4A	INPP4A	INPP4A	-1.117053888	9.975882336	-4.599545094	5.02E-06	7.47E-05	3.708374458	down
FGFR1OP2	FGFR1OP2	FGFR1OP2	-0.847384161	9.260831339	-4.598536876	5.05E-06	7.50E-05	3.703972415	down
SPRR2G	SPRR2G	SPRR2G	-1.255453759	0.415048219	-4.596833578	5.09E-06	7.55E-05	3.696537605	down
PABPC1L2A	PABPC1L2A	PABPC1L2A	-3.514505036	2.784707051	-4.594440579	5.14E-06	7.62E-05	3.686096658	down
CDKL2	CDKL2	CDKL2	-3.716917073	5.250556695	-4.593232053	5.17E-06	7.64E-05	3.680825652	down
SLC13A4	SLC13A4	SLC13A4	-3.259376714	3.281198219	-4.593230565	5.17E-06	7.64E-05	3.680819165	down
PHYHIP	PHYHIP	PHYHIP	-4.06117142	9.528894302	-4.591444666	5.22E-06	7.69E-05	3.673032326	down
RIMBP2	RIMBP2	RIMBP2	-4.171721463	6.704271652	-4.59035751	5.24E-06	7.72E-05	3.66829353	down
ZFYVE28	ZFYVE28	ZFYVE28	-1.640964089	8.003583689	-4.590080924	5.25E-06	7.72E-05	3.667088087	down
KCNA4	KCNA4	KCNA4	-3.930378436	3.678575712	-4.589165485	5.27E-06	7.75E-05	3.663098831	down
RPP25	RPP25	RPP25	-2.300214003	6.008049288	-4.586042232	5.35E-06	7.83E-05	3.649494096	down
DACT3	DACT3	DACT3	-1.411814161	9.919501496	-4.585360626	5.37E-06	7.85E-05	3.64652621	down
TRPC5	TRPC5	TRPC5	-3.630834735	2.616205912	-4.584893597	5.38E-06	7.85E-05	3.644492888	down
MYPN	MYPN	MYPN	-1.924240689	1.087544729	-4.582905128	5.43E-06	7.92E-05	3.635837792	down
GARNL3	GARNL3	GARNL3	-1.840793702	8.028397365	-4.580782743	5.48E-06	7.99E-05	3.626603701	down
LOC339524	LOC339524	LOC339524	-2.323134692	4.267751852	-4.578913998	5.53E-06	8.05E-05	3.618476484	down
PCDHAC2	PCDHAC2	PCDHAC2	-2.519115122	7.266147293	-4.578738762	5.53E-06	8.05E-05	3.617714539	down
SLC26A4	SLC26A4	SLC26A4	-2.716634663	3.944494587	-4.578600917	5.54E-06	8.05E-05	3.61711519	down
ACTA1	ACTA1	ACTA1	-2.234536944	2.765178561	-4.577797789	5.56E-06	8.08E-05	3.613623551	down
DCLK3	DCLK3	DCLK3	-3.448687274	3.095416026	-4.577506198	5.57E-06	8.08E-05	3.612355985	down
CD177	CD177	CD177	-2.438259584	1.165746937	-4.57604208	5.60E-06	8.13E-05	3.60599252	down
FAM189A1	FAM189A1	FAM189A1	-2.88912792	6.944929915	-4.575932546	5.61E-06	8.13E-05	3.605516531	down
SUCLA2	SUCLA2	SUCLA2	-0.971363171	9.92539537	-4.574479051	5.64E-06	8.18E-05	3.599201274	down
RHOF	RHOF	RHOF	-2.636884534	5.081556695	-4.574384809	5.65E-06	8.18E-05	3.598791867	down
HTR6	HTR6	HTR6	-3.092658034	1.839969444	-4.574102926	5.65E-06	8.18E-05	3.597567365	down
C12orf76	C12orf76	C12orf76	-1.141797704	9.556534758	-4.574102801	5.65E-06	8.18E-05	3.597566822	down
RICH2	RICH2	RICH2	-3.485867532	7.370120584	-4.573720266	5.66E-06	8.18E-05	3.595905194	down
RNF6	RNF6	RNF6	-1.044261894	9.183295869	-4.57251839	5.70E-06	8.22E-05	3.59068543	down
MAL2	MAL2	MAL2	-5.309615581	5.444982194	-4.571678947	5.72E-06	8.25E-05	3.587040482	down
MAPK15	MAPK15	MAPK15	-4.005219182	2.07506802	-4.570607189	5.75E-06	8.29E-05	3.582387716	down
HBS1L	HBS1L	HBS1L	-0.836760029	9.712819801	-4.570216447	5.76E-06	8.29E-05	3.580691663	down
MAPK1	MAPK1	MAPK1	-0.977541306	12.39624124	-4.56964247	5.77E-06	8.30E-05	3.578200508	down
NUDCD3	NUDCD3	NUDCD3	-0.735149742	11.72074637	-4.569632223	5.77E-06	8.30E-05	3.578156035	down
RTN3	RTN3	RTN3	-1.27433023	13.6908062	-4.566571408	5.86E-06	8.41E-05	3.564876593	down
AVPR1B	AVPR1B	AVPR1B	-1.069909297	0.33135114	-4.565975151	5.87E-06	8.42E-05	3.562290689	down
SLC35F3	SLC35F3	SLC35F3	-3.841793056	4.602750142	-4.564389764	5.91E-06	8.48E-05	3.555416573	down
RYR2	RYR2	RYR2	-5.349696011	5.757667236	-4.559603157	6.05E-06	8.65E-05	3.534675844	down
GPR61	GPR61	GPR61	-3.420955409	4.14707037	-4.556996111	6.12E-06	8.73E-05	3.523387933	down
SYT1	SYT1	SYT1	-4.874474419	9.67010406	-4.55525662	6.17E-06	8.79E-05	3.515859717	down
NEK10	NEK10	NEK10	-2.722150172	2.994098362	-4.55517909	6.17E-06	8.79E-05	3.515524244	down
TMEM155	TMEM155	TMEM155	-4.649611923	5.106984972	-4.554331081	6.20E-06	8.82E-05	3.511855246	down
EPHB6	EPHB6	EPHB6	-3.829948594	8.047890242	-4.554061491	6.20E-06	8.82E-05	3.51068897	down
FAM47C	FAM47C	FAM47C	-0.651367862	0.11797151	-4.554018973	6.21E-06	8.82E-05	3.510505041	down
FBXO41	FBXO41	FBXO41	-2.447150574	9.395079274	-4.552427755	6.25E-06	8.88E-05	3.503622654	down
HLA-L	HLA-L	HLA-L	-1.791349541	4.848049359	-4.55232473	6.25E-06	8.88E-05	3.503177124	down
KCNK1	KCNK1	KCNK1	-3.635091478	7.413179487	-4.55175759	6.27E-06	8.90E-05	3.500724711	down
GPRIN2	GPRIN2	GPRIN2	-2.697032826	2.205416809	-4.551437779	6.28E-06	8.90E-05	3.499341917	down
SLC38A8	SLC38A8	SLC38A8	-2.410080244	1.19102557	-4.551259747	6.29E-06	8.90E-05	3.498572189	down
NEURL	NEURL	NEURL	-3.910651851	7.029121795	-4.550790907	6.30E-06	8.91E-05	3.496545267	down
NPFFR1	NPFFR1	NPFFR1	-1.780382123	0.772918661	-4.548819178	6.36E-06	8.98E-05	3.488023109	down
POLR3A	POLR3A	POLR3A	-1.27741056	8.918767806	-4.548318358	6.37E-06	9.00E-05	3.48585903	down
MPP2	MPP2	MPP2	-1.61981825	9.760378917	-4.54608644	6.44E-06	9.08E-05	3.47621748	down
KIAA0319	KIAA0319	KIAA0319	-3.493808407	6.724556268	-4.542187995	6.55E-06	9.23E-05	3.459387476	down
STX1B	STX1B	STX1B	-2.996135954	9.973784046	-4.54110041	6.59E-06	9.26E-05	3.454694677	down
DYNC1I1	DYNC1I1	DYNC1I1	-3.286076915	8.314008191	-4.540311047	6.61E-06	9.29E-05	3.451289337	down
MPPED1	MPPED1	MPPED1	-5.152836844	5.368104274	-4.539956293	6.62E-06	9.29E-05	3.449759098	down
MYRIP	MYRIP	MYRIP	-2.465083156	8.056054416	-4.539620038	6.63E-06	9.29E-05	3.448308754	down
LOC84740	LOC84740	LOC84740	-1.831951865	2.991896225	-4.536724604	6.72E-06	9.40E-05	3.435824304	down
PJA2	PJA2	PJA2	-1.066413501	12.40456204	-4.535743281	6.75E-06	9.43E-05	3.431594766	down
RGS4	RGS4	RGS4	-4.642236442	8.02922792	-4.535600861	6.76E-06	9.43E-05	3.430981001	down
SENP5	SENP5	SENP5	-0.68397934	9.577992308	-4.535270347	6.77E-06	9.44E-05	3.429556709	down
CD47	CD47	CD47	-0.97405089	11.20284679	-4.535106853	6.77E-06	9.44E-05	3.428852198	down
CAMKV	CAMKV	CAMKV	-4.234966212	8.213397365	-4.534829181	6.78E-06	9.45E-05	3.427655736	down
AQP12A	AQP12A	AQP12A	-0.59653	0.115798789	-4.534033358	6.80E-06	9.48E-05	3.424226992	down
OSBPL1A	OSBPL1A	OSBPL1A	-1.790541679	10.28301147	-4.533607433	6.82E-06	9.48E-05	3.42239216	down
TRIM23	TRIM23	TRIM23	-1.102132582	9.525897365	-4.531165744	6.89E-06	9.56E-05	3.411876795	down
LIG4	LIG4	LIG4	-1.106198838	8.460800071	-4.526630386	7.04E-06	9.74E-05	3.392359004	down
TBC1D26	TBC1D26	TBC1D26	-2.22736175	1.81532265	-4.524553778	7.11E-06	9.83E-05	3.383428522	down
HYMAI	HYMAI	HYMAI	-1.324117088	0.660693946	-4.523062823	7.16E-06	9.88E-05	3.377019028	down
TRIM37	TRIM37	TRIM37	-1.092662941	10.52697956	-4.522802741	7.16E-06	9.88E-05	3.37590116	down
EMX1	EMX1	EMX1	-4.477217948	3.488251068	-4.522716396	7.17E-06	9.88E-05	3.375530053	down
UCHL1	UCHL1	UCHL1	-2.373096126	11.83730627	-4.522049712	7.19E-06	9.91E-05	3.372664885	down
NEDD4L	NEDD4L	NEDD4L	-1.978859627	9.331414815	-4.521509094	7.21E-06	9.92E-05	3.370341794	down
LOC100130148	LOC100130148	LOC100130148	-2.650803085	3.626877279	-4.521396844	7.21E-06	9.92E-05	3.369859475	down
SLC12A5	SLC12A5	SLC12A5	-5.038586456	7.672780912	-4.519531388	7.27E-06	9.99E-05	3.36184562	down
DDN	DDN	DDN	-4.903121521	7.707400997	-4.518868314	7.30E-06	0.000100072	3.358997855	down
MADD	MADD	MADD	-1.51120726	10.96563632	-4.518823213	7.30E-06	0.000100072	3.35880417	down
SCAF1	SCAF1	SCAF1	-1.008790574	10.85223454	-4.518319164	7.31E-06	0.000100237	3.356639667	down
LOC731789	LOC731789	LOC731789	-1.252561291	0.456620085	-4.517960252	7.33E-06	0.000100268	3.355098555	down
OPRK1	OPRK1	OPRK1	-4.347278938	3.506944587	-4.515172745	7.42E-06	0.000101387	3.343133367	down
GRIPAP1	GRIPAP1	GRIPAP1	-1.108075022	10.38543725	-4.515104443	7.42E-06	0.000101387	3.34284027	down
PAPL	PAPL	PAPL	-3.414983372	1.964919872	-4.514552196	7.44E-06	0.000101577	3.340470644	down
CACNA1S	CACNA1S	CACNA1S	-2.912144161	1.721037607	-4.513706843	7.47E-06	0.000101903	3.336843867	down
B3GNT1	B3GNT1	B3GNT1	-1.199060775	11.70285954	-4.513425542	7.48E-06	0.000101967	3.335637157	down
FAM13B	FAM13B	FAM13B	-1.18614264	9.54216567	-4.512188208	7.52E-06	0.000102479	3.33033015	down
FAM102B	FAM102B	FAM102B	-1.415806514	8.637697578	-4.511419241	7.55E-06	0.000102644	3.327032688	down
C16orf73	C16orf73	C16orf73	-1.85837274	1.170263533	-4.510459219	7.58E-06	0.00010302	3.322916693	down
KCTD16	KCTD16	KCTD16	-2.930529584	5.520403134	-4.510286728	7.59E-06	0.000103034	3.322177244	down
PAX7	PAX7	PAX7	-3.868092626	2.214937892	-4.509888228	7.60E-06	0.000103088	3.320469023	down
PNLDC1	PNLDC1	PNLDC1	-2.850634849	1.689088818	-4.509814177	7.60E-06	0.000103088	3.320151606	down
KCNB2	KCNB2	KCNB2	-4.135158006	2.930334687	-4.507976801	7.67E-06	0.000103649	3.312277414	down
KIRREL3	KIRREL3	KIRREL3	-3.591342052	7.340017308	-4.507772642	7.68E-06	0.000103678	3.311402663	down
C2CD4C	C2CD4C	C2CD4C	-2.575037747	7.224682977	-4.503804099	7.82E-06	0.000105305	3.29440626	down
P4HTM	P4HTM	P4HTM	-0.992047116	10.08693875	-4.502774776	7.85E-06	0.000105729	3.290000199	down
LOC286002	LOC286002	LOC286002	-5.044752697	4.79451859	-4.502171763	7.88E-06	0.000105952	3.287419416	down
DNAJC28	DNAJC28	DNAJC28	-0.946272066	5.380107764	-4.501030497	7.92E-06	0.000106367	3.282535904	down
IPCEF1	IPCEF1	IPCEF1	-3.141990344	7.425448504	-4.499275352	7.98E-06	0.000107153	3.275027862	down
HTR5A	HTR5A	HTR5A	-4.638100846	3.55825406	-4.499111083	7.99E-06	0.000107164	3.274325303	down
GDA	GDA	GDA	-5.28249175	7.074432835	-4.498198771	8.02E-06	0.00010749	3.270423904	down
RFPL1	RFPL1	RFPL1	-2.533433945	1.394590456	-4.498160887	8.02E-06	0.00010749	3.270261911	down
TH	TH	TH	-2.652811478	1.325083191	-4.497734014	8.04E-06	0.000107629	3.268436705	down
EXOC6	EXOC6	EXOC6	-0.999249154	8.120448006	-4.497148131	8.06E-06	0.000107818	3.265931879	down
KRT82	KRT82	KRT82	-0.67257198	0.105778419	-4.496322298	8.09E-06	0.000108023	3.262401713	down
FRMPD4	FRMPD4	FRMPD4	-4.746782812	4.659786182	-4.496122418	8.10E-06	0.000108023	3.261547386	down
HTR7	HTR7	HTR7	-2.595842511	3.544586396	-4.496080923	8.10E-06	0.000108023	3.261370033	down
LOC100130238	LOC100130238	LOC100130238	-3.064475997	2.355410755	-4.495686332	8.11E-06	0.000108077	3.259683587	down
TBR1	TBR1	TBR1	-4.99589924	4.730444088	-4.49240567	8.23E-06	0.000109495	3.245667741	down
PARK2	PARK2	PARK2	-1.467110014	7.269379487	-4.489836263	8.33E-06	0.000110437	3.2346973	down
ACTR3C	ACTR3C	ACTR3C	-2.148450387	2.880211966	-4.489821034	8.33E-06	0.000110437	3.234632297	down
MCTP1	MCTP1	MCTP1	-3.085378364	5.796157265	-4.48705935	8.44E-06	0.000111621	3.222847535	down
RHOBTB2	RHOBTB2	RHOBTB2	-1.404994362	10.14417272	-4.485379173	8.50E-06	0.000112262	3.215681166	down
EID2B	EID2B	EID2B	-1.211432798	7.188775641	-4.484695807	8.53E-06	0.00011254	3.212767168	down
GCNT4	GCNT4	GCNT4	-2.398806298	3.691799217	-4.484324487	8.54E-06	0.000112603	3.211183967	down
KIAA1804	KIAA1804	KIAA1804	-2.642882855	3.996141097	-4.482704956	8.61E-06	0.000113275	3.204280192	down
ESYT3	ESYT3	ESYT3	-2.943098766	3.727383476	-4.481658151	8.65E-06	0.000113743	3.199819104	down
SH2D3C	SH2D3C	SH2D3C	-1.383285854	8.10608661	-4.480792244	8.68E-06	0.000114047	3.196129672	down
KCNS2	KCNS2	KCNS2	-4.400992324	3.253053775	-4.475628139	8.89E-06	0.000116387	3.17414058	down
EPB41L4B	EPB41L4B	EPB41L4B	-3.215884319	6.84048084	-4.473966904	8.96E-06	0.000116993	3.167072019	down
SPIN1	SPIN1	SPIN1	-0.879714562	11.28505121	-4.473722679	8.97E-06	0.000117023	3.166033049	down
MFSD6	MFSD6	MFSD6	-1.740763615	10.10305499	-4.473592193	8.97E-06	0.000117023	3.165477961	down
MAGEE1	MAGEE1	MAGEE1	-2.624172941	8.314837749	-4.472255308	9.03E-06	0.000117662	3.159791755	down
OR1L3	OR1L3	OR1L3	-0.637766141	0.141076353	-4.46937705	9.15E-06	0.000118699	3.147555035	down
TMEM130	TMEM130	TMEM130	-4.696523989	8.535687037	-4.469300701	9.15E-06	0.000118699	3.147230541	down
SLC2A6	SLC2A6	SLC2A6	-1.409867303	8.026354487	-4.468676597	9.17E-06	0.000118912	3.14457823	down
GFRA4	GFRA4	GFRA4	-1.079590588	0.307118803	-4.468185737	9.20E-06	0.000119079	3.142492419	down
MGAT3	MGAT3	MGAT3	-2.097268436	9.872969373	-4.468089573	9.20E-06	0.000119079	3.142083815	down
CDH8	CDH8	CDH8	-3.955609684	5.383764174	-4.466972287	9.25E-06	0.000119482	3.137337044	down
KCNQ3	KCNQ3	KCNQ3	-2.789955796	5.914735684	-4.46693117	9.25E-06	0.000119482	3.137162377	down
RIMS3	RIMS3	RIMS3	-2.918843745	9.497165741	-4.466311565	9.27E-06	0.000119743	3.134530499	down
ProSAPiP1	ProSAPiP1	ProSAPiP1	-1.67839967	10.55501474	-4.465404445	9.31E-06	0.000120086	3.130677975	down
TRHDE	TRHDE	TRHDE	-4.840032539	4.094680627	-4.461274228	9.49E-06	0.000122064	3.113146335	down
MARK4	MARK4	MARK4	-0.894606758	9.911745085	-4.461254082	9.49E-06	0.000122064	3.113060858	down
ADAMTS16	ADAMTS16	ADAMTS16	-3.136321363	3.451237108	-4.46018906	9.54E-06	0.00012253	3.108542632	down
RNF123	RNF123	RNF123	-0.752209311	9.512868305	-4.459954987	9.55E-06	0.00012253	3.107549744	down
HTR2C	HTR2C	HTR2C	-4.20458043	3.646646724	-4.459861278	9.55E-06	0.00012253	3.107152264	down
IQSEC2	IQSEC2	IQSEC2	-2.082902439	9.423033048	-4.457170915	9.67E-06	0.000123944	3.095744054	down
POU1F1	POU1F1	POU1F1	-0.632633027	0.200232906	-4.457056041	9.67E-06	0.000123944	3.095257088	down
TCP11L1	TCP11L1	TCP11L1	-1.125065854	7.936147436	-4.454878819	9.77E-06	0.000125018	3.08602978	down
BCL11A	BCL11A	BCL11A	-3.855671593	6.032590456	-4.451467857	9.92E-06	0.000126806	3.071582297	down
CREG2	CREG2	CREG2	-5.109411492	5.674960328	-4.45130235	9.93E-06	0.000126823	3.070881542	down
BEX5	BEX5	BEX5	-3.437550129	6.730253846	-4.449273743	1.00E-05	0.000127675	3.062294422	down
CACNB4	CACNB4	CACNB4	-1.952073228	8.652450427	-4.448931993	1.00E-05	0.000127794	3.060848156	down
ITPR1	ITPR1	ITPR1	-2.724143601	8.748479131	-4.448692725	1.00E-05	0.000127853	3.059835647	down
FFAR1	FFAR1	FFAR1	-1.636435567	0.631539957	-4.447892605	1.01E-05	0.000128237	3.056450163	down
A2BP1	A2BP1	A2BP1	-4.737300775	6.913260684	-4.445884955	1.02E-05	0.000129167	3.047957878	down
LOH12CR1	LOH12CR1	LOH12CR1	-0.831202869	7.049917379	-4.445464962	1.02E-05	0.000129333	3.046181783	down
OPTN	OPTN	OPTN	-1.505454964	10.43694765	-4.445321118	1.02E-05	0.000129337	3.045573524	down
EIF4E3	EIF4E3	EIF4E3	-1.492605796	8.766045299	-4.444289803	1.02E-05	0.000129862	3.041213028	down
CYP26B1	CYP26B1	CYP26B1	-3.556932539	6.381241738	-4.443936213	1.03E-05	0.000129896	3.039718238	down
C12orf36	C12orf36	C12orf36	-0.565079455	0.110985328	-4.443679872	1.03E-05	0.0001299	3.038634636	down
TBC1D9	TBC1D9	TBC1D9	-1.593567805	9.231962393	-4.44226836	1.03E-05	0.000130651	3.032668956	down
LYNX1	LYNX1	LYNX1	-2.218314605	10.53402536	-4.441485098	1.04E-05	0.000131034	3.029359311	down
SMCR7	SMCR7	SMCR7	-0.718280258	8.312655698	-4.437075472	1.06E-05	0.000133343	3.010736892	down
DCAF12L1	DCAF12L1	DCAF12L1	-0.767930588	0.131799003	-4.436792549	1.06E-05	0.000133432	3.009542667	down
GRM3	GRM3	GRM3	-3.300443415	8.296444017	-4.436582204	1.06E-05	0.000133476	3.008654844	down
GHITM	GHITM	GHITM	-1.023260244	11.74484793	-4.436242036	1.06E-05	0.000133563	3.007219145	down
NHLRC1	NHLRC1	NHLRC1	-2.274226356	5.312131838	-4.434857136	1.07E-05	0.000134273	3.001375175	down
EPB41L3	EPB41L3	EPB41L3	-2.397220258	10.10461396	-4.433750471	1.07E-05	0.00013476	2.996706532	down
C6orf126	C6orf126	C6orf126	-0.781926155	0.19068312	-4.433686151	1.08E-05	0.00013476	2.996435222	down
JMJD5	JMJD5	JMJD5	-0.777470029	6.854847507	-4.433650413	1.08E-05	0.00013476	2.996284477	down
NCEH1	NCEH1	NCEH1	-2.002859756	8.416005627	-4.432205063	1.08E-05	0.000135476	2.990188823	down
GABRA6	GABRA6	GABRA6	-1.816524419	0.575473789	-4.431215923	1.09E-05	0.000135999	2.986018282	down
PABPC1L2B	PABPC1L2B	PABPC1L2B	-4.061269039	4.452517379	-4.42803749	1.10E-05	0.000137394	2.972622911	down
RFPL2	RFPL2	RFPL2	-3.08383208	2.751912536	-4.426784201	1.11E-05	0.000137868	2.967343473	down
BLCAP	BLCAP	BLCAP	-0.887285179	11.23619452	-4.426708075	1.11E-05	0.000137868	2.967022841	down
PTPN3	PTPN3	PTPN3	-4.191848006	4.956688462	-4.426476977	1.11E-05	0.000137928	2.966049516	down
TRIM46	TRIM46	TRIM46	-1.468635882	7.672804487	-4.424806271	1.12E-05	0.000138719	2.959014379	down
HRH2	HRH2	HRH2	-2.964078221	4.175693447	-4.42461274	1.12E-05	0.000138756	2.958199605	down
MAP7D2	MAP7D2	MAP7D2	-4.911084964	5.978154274	-4.423061205	1.13E-05	0.000139555	2.9516688	down
MYBPC2	MYBPC2	MYBPC2	-2.384878651	1.392667664	-4.42305459	1.13E-05	0.000139555	2.95164096	down
CA7	CA7	CA7	-3.9778466	3.035925641	-4.421321118	1.14E-05	0.000140489	2.944346903	down
JAG2	JAG2	JAG2	-1.554916643	7.913858262	-4.419373691	1.15E-05	0.000141556	2.93615579	down
GLB1L3	GLB1L3	GLB1L3	-2.815082066	2.732768376	-4.418988053	1.15E-05	0.000141717	2.934534153	down
HSPB3	HSPB3	HSPB3	-3.536488149	2.705720513	-4.417115625	1.16E-05	0.00014283	2.92666236	down
ENTPD4	ENTPD4	ENTPD4	-1.136210775	8.177161895	-4.415769596	1.17E-05	0.000143525	2.921005527	down
CHD5	CHD5	CHD5	-4.824390603	7.841071154	-4.415195314	1.17E-05	0.00014381	2.918592539	down
C11orf87	C11orf87	C11orf87	-4.760735165	5.865553205	-4.414614926	1.17E-05	0.000144099	2.916154198	down
RHOV	RHOV	RHOV	-2.758219971	2.84748547	-4.413093314	1.18E-05	0.000144915	2.909762994	down
OLFM3	OLFM3	OLFM3	-4.473680732	4.802243091	-4.412497423	1.18E-05	0.00014513	2.907260652	down
DOCK9	DOCK9	DOCK9	-1.936061994	9.787907621	-4.411870285	1.19E-05	0.000145452	2.904627434	down
C2orf89	C2orf89	C2orf89	-2.91586066	3.815347578	-4.411535952	1.19E-05	0.000145584	2.903223789	down
LOC148696	LOC148696	LOC148696	-1.6506099	1.203146581	-4.411342009	1.19E-05	0.000145624	2.902409595	down
CBFA2T2	CBFA2T2	CBFA2T2	-0.834155308	9.448885969	-4.410992086	1.19E-05	0.000145766	2.900940665	down
LRTM1	LRTM1	LRTM1	-1.441109555	0.547234758	-4.410193471	1.19E-05	0.000146086	2.897588597	down
EGR4	EGR4	EGR4	-4.125171162	2.894610399	-4.410060985	1.20E-05	0.000146086	2.897032562	down
SH3BGRL2	SH3BGRL2	SH3BGRL2	-1.660985136	9.059765242	-4.409974839	1.20E-05	0.000146086	2.896671022	down
PDYN	PDYN	PDYN	-5.582859842	5.457784117	-4.409730015	1.20E-05	0.00014616	2.895643573	down
REEP5	REEP5	REEP5	-0.931785237	12.11923141	-4.406603756	1.21E-05	0.000147875	2.882528385	down
TMEM171	TMEM171	TMEM171	-2.635693185	1.993979558	-4.404875719	1.22E-05	0.00014885	2.875282745	down
RGS14	RGS14	RGS14	-3.1598267	6.070659188	-4.402051642	1.24E-05	0.000150569	2.863447207	down
LYPD6B	LYPD6B	LYPD6B	-3.017965136	1.991830342	-4.401761022	1.24E-05	0.000150677	2.862229643	down
LANCL1	LANCL1	LANCL1	-1.236613329	11.45601446	-4.400353637	1.25E-05	0.000151452	2.856334423	down
EPHX4	EPHX4	EPHX4	-2.611443859	5.110216168	-4.398705727	1.26E-05	0.000152485	2.849433959	down
ZNF554	ZNF554	ZNF554	-0.779781679	7.498112322	-4.396478891	1.27E-05	0.000153832	2.840113182	down
REXO1	REXO1	REXO1	-0.983468479	9.436876282	-4.391949925	1.30E-05	0.00015677	2.821170231	down
GRM7	GRM7	GRM7	-4.14142056	4.186516738	-4.391627203	1.30E-05	0.000156842	2.819821112	down
JPH1	JPH1	JPH1	-3.172862912	5.416935826	-4.389825977	1.31E-05	0.000157926	2.812292919	down
CPEB2	CPEB2	CPEB2	-1.441263859	9.236481553	-4.388556825	1.32E-05	0.000158732	2.806990272	down
LMTK3	LMTK3	LMTK3	-1.913488494	9.434480342	-4.384929714	1.34E-05	0.000161138	2.791843822	down
C14orf162	C14orf162	C14orf162	-3.289144792	3.125142165	-4.384613738	1.34E-05	0.000161272	2.7905249	down
HS6ST3	HS6ST3	HS6ST3	-4.35466977	6.482886396	-4.383268124	1.35E-05	0.000162104	2.784909145	down
RAET1L	RAET1L	RAET1L	-0.895346227	0.198990883	-4.38312308	1.35E-05	0.000162104	2.784303918	down
SNURF	SNURF	SNURF	-2.222189326	7.870618234	-4.381951605	1.36E-05	0.00016263	2.779416389	down
SPINK9	SPINK9	SPINK9	-0.507039484	0.090631909	-4.377456152	1.38E-05	0.000165638	2.760672314	down
PPP1R16B	PPP1R16B	PPP1R16B	-3.09859878	9.385771011	-4.376749707	1.39E-05	0.000166064	2.7577284	down
SYTL1	SYTL1	SYTL1	-2.596550143	3.074843803	-4.375077635	1.40E-05	0.000167161	2.750762295	down
FBXO34	FBXO34	FBXO34	-1.056141865	9.151820513	-4.375012904	1.40E-05	0.000167161	2.750492669	down
LCMT1	LCMT1	LCMT1	-0.674202956	9.31877906	-4.374647029	1.40E-05	0.000167337	2.748968733	down
FSHR	FSHR	FSHR	-0.873161521	0.235997578	-4.374122294	1.40E-05	0.000167632	2.746783331	down
GGT7	GGT7	GGT7	-0.916216098	9.734569658	-4.372856578	1.41E-05	0.000168483	2.741512928	down
OPA1	OPA1	OPA1	-0.89182868	10.69794338	-4.371842636	1.42E-05	0.00016905	2.737291946	down
KCNK9	KCNK9	KCNK9	-3.922534333	4.127543946	-4.371366843	1.42E-05	0.000169284	2.735311567	down
RAX2	RAX2	RAX2	-0.581341334	0.133679274	-4.371272637	1.42E-05	0.000169284	2.73491948	down
STMN1	STMN1	STMN1	-1.460027963	12.5901911	-4.369991931	1.43E-05	0.000170056	2.729589954	down
TCEAL6	TCEAL6	TCEAL6	-2.821676141	7.293881268	-4.368776402	1.44E-05	0.000170691	2.724533022	down
TNFAIP8L1	TNFAIP8L1	TNFAIP8L1	-1.723121851	6.630391097	-4.368766361	1.44E-05	0.000170691	2.724491254	down
LOC344967	LOC344967	LOC344967	-1.579900316	2.410212536	-4.367646129	1.45E-05	0.000171446	2.719831972	down
HS3ST2	HS3ST2	HS3ST2	-3.863950043	6.322110969	-4.367034485	1.45E-05	0.000171626	2.717288491	down
C6orf176	C6orf176	C6orf176	-2.730216456	1.42288953	-4.366415755	1.45E-05	0.000171927	2.714715888	down
KCNIP4	KCNIP4	KCNIP4	-2.801770875	7.119584758	-4.36636929	1.45E-05	0.000171927	2.714522707	down
SLC8A2	SLC8A2	SLC8A2	-4.461759268	7.781799644	-4.365354746	1.46E-05	0.000172507	2.710305145	down
ATP6AP1	ATP6AP1	ATP6AP1	-0.695506987	12.00390677	-4.362386355	1.48E-05	0.000174532	2.69797057	down
RLTPR	RLTPR	RLTPR	-3.613311664	5.774064174	-4.361340054	1.49E-05	0.000175215	2.693624758	down
NGEF	NGEF	NGEF	-3.818819082	8.584780484	-4.360159096	1.49E-05	0.000175835	2.688720834	down
COL19A1	COL19A1	COL19A1	-3.013642927	2.465881766	-4.359061738	1.50E-05	0.000176495	2.684165184	down
C19orf30	C19orf30	C19orf30	-4.116627001	3.308253704	-4.358351648	1.51E-05	0.00017695	2.681217847	down
DUSP7	DUSP7	DUSP7	-1.206166786	9.298324145	-4.357954901	1.51E-05	0.000177161	2.679571283	down
SLC46A2	SLC46A2	SLC46A2	-1.924693888	2.190134758	-4.355390164	1.53E-05	0.000178988	2.668930643	down
LOC348840	LOC348840	LOC348840	-2.271218981	1.611297792	-4.350009308	1.56E-05	0.000182692	2.646625685	down
TMEM25	TMEM25	TMEM25	-0.944642353	9.427445869	-4.348962021	1.57E-05	0.000183439	2.642287461	down
MAP1LC3A	MAP1LC3A	MAP1LC3A	-2.313247618	8.988848504	-4.348496074	1.57E-05	0.000183673	2.640357664	down
DIRAS1	DIRAS1	DIRAS1	-1.872476944	10.09539979	-4.348418701	1.57E-05	0.000183673	2.640037226	down
HBQ1	HBQ1	HBQ1	-2.971847188	2.423739815	-4.347596359	1.58E-05	0.000184093	2.636631896	down
CHN2	CHN2	CHN2	-2.02204802	7.896614031	-4.346801036	1.59E-05	0.000184577	2.633339031	down
BTBD3	BTBD3	BTBD3	-1.140764218	10.55904088	-4.345565756	1.59E-05	0.000185486	2.628225751	down
MC4R	MC4R	MC4R	-3.002473415	2.152271724	-4.343965995	1.61E-05	0.000186596	2.62160579	down
CNTN5	CNTN5	CNTN5	-3.709748637	3.049874074	-4.343359587	1.61E-05	0.000186992	2.619097019	down
CCR9	CCR9	CCR9	-1.512224763	0.975426068	-4.342489665	1.62E-05	0.000187503	2.615498645	down
TERF2IP	TERF2IP	TERF2IP	-0.914221707	11.88742984	-4.34168195	1.62E-05	0.000188069	2.612158194	down
ADRB1	ADRB1	ADRB1	-2.340244103	5.919044302	-4.337673583	1.65E-05	0.000191041	2.59558958	down
VIP	VIP	VIP	-4.108030402	3.687049074	-4.334183062	1.68E-05	0.000193438	2.581173286	down
MMP3	MMP3	MMP3	-3.06857627	1.225659687	-4.333979367	1.68E-05	0.000193504	2.580332339	down
DNAJB2	DNAJB2	DNAJB2	-1.122478737	11.84615613	-4.331932197	1.69E-05	0.000194936	2.571882752	down
NIPAL3	NIPAL3	NIPAL3	-2.221017633	9.873221581	-4.330369198	1.71E-05	0.000196178	2.565434103	down
SYNJ2	SYNJ2	SYNJ2	-2.909463673	8.413599003	-4.327696431	1.73E-05	0.000198067	2.554411856	down
TMEM8C	TMEM8C	TMEM8C	-0.73850538	0.11875463	-4.327243521	1.73E-05	0.000198353	2.552544735	down
CORO2A	CORO2A	CORO2A	-2.592834189	4.817773291	-4.326559715	1.73E-05	0.000198551	2.549726096	down
DGKQ	DGKQ	DGKQ	-1.172524204	8.604287108	-4.326084879	1.74E-05	0.000198816	2.547769074	down
GNB5	GNB5	GNB5	-1.257183572	9.212270726	-4.324825214	1.75E-05	0.000199259	2.542578397	down
SCOC	SCOC	SCOC	-0.960136241	10.88198234	-4.323050537	1.76E-05	0.000200716	2.535267948	down
BIN1	BIN1	BIN1	-1.612819813	11.49344751	-4.32286589	1.76E-05	0.000200768	2.53450749	down
PRKAR1A	PRKAR1A	PRKAR1A	-0.813508852	12.38854537	-4.322213343	1.77E-05	0.000201125	2.531820267	down
NPFFR2	NPFFR2	NPFFR2	-1.7980234	0.744663034	-4.321072549	1.78E-05	0.000202028	2.527123343	down
NR4A2	NR4A2	NR4A2	-2.31909231	6.537445442	-4.320878584	1.78E-05	0.000202056	2.526324857	down
TSPAN19	TSPAN19	TSPAN19	-1.854594548	0.776314815	-4.320791099	1.78E-05	0.000202056	2.525964724	down
DMWD	DMWD	DMWD	-1.010982898	9.836357835	-4.320106511	1.78E-05	0.000202555	2.523146847	down
GLRA2	GLRA2	GLRA2	-4.158604405	4.002075285	-4.319443206	1.79E-05	0.000203037	2.520416975	down
GRM1	GRM1	GRM1	-3.426260158	5.896283405	-4.31796778	1.80E-05	0.000203898	2.514346198	down
ANK2	ANK2	ANK2	-1.605319311	12.29349459	-4.317858151	1.80E-05	0.000203898	2.513895195	down
SLC25A12	SLC25A12	SLC25A12	-1.033801062	9.474582194	-4.31751922	1.81E-05	0.000203979	2.512500943	down
INPP5J	INPP5J	INPP5J	-2.266663874	6.443340456	-4.317084149	1.81E-05	0.000204258	2.510711355	down
SYNPR	SYNPR	SYNPR	-5.076962181	6.238418519	-4.316681735	1.81E-05	0.000204508	2.509056247	down
STRC	STRC	STRC	-2.320789828	4.682620014	-4.315954478	1.82E-05	0.000205053	2.506065445	down
KIF5C	KIF5C	KIF5C	-2.202967704	11.96044295	-4.314392644	1.83E-05	0.00020613	2.499644113	down
DLGAP3	DLGAP3	DLGAP3	-3.31686066	7.415603704	-4.312339587	1.85E-05	0.000207662	2.49120651	down
PSMD1	PSMD1	PSMD1	-0.592991176	10.96073241	-4.311051971	1.86E-05	0.000208387	2.485916638	down
ZFYVE27	ZFYVE27	ZFYVE27	-0.971125337	9.64917151	-4.309481661	1.87E-05	0.000209719	2.479467408	down
FOXD4L6	FOXD4L6	FOXD4L6	-2.153976155	2.927705556	-4.308626938	1.88E-05	0.000210295	2.475958016	down
FBXL16	FBXL16	FBXL16	-3.084411277	10.74393746	-4.308611077	1.88E-05	0.000210295	2.475892898	down
SULT4A1	SULT4A1	SULT4A1	-5.091339311	7.473323789	-4.308173712	1.88E-05	0.000210585	2.474097388	down
EXTL1	EXTL1	EXTL1	-2.70637023	7.335105912	-4.306433219	1.90E-05	0.000212089	2.466953875	down
DUSP22	DUSP22	DUSP22	-0.777569168	9.478649074	-4.305754934	1.90E-05	0.000212511	2.464170729	down
PELI3	PELI3	PELI3	-1.642048164	8.533407336	-4.30573461	1.90E-05	0.000212511	2.464087341	down
SCN2B	SCN2B	SCN2B	-3.318375954	8.375779202	-4.305534184	1.90E-05	0.000212583	2.463265032	down
PCYOX1L	PCYOX1L	PCYOX1L	-0.775661248	8.713383405	-4.304294501	1.91E-05	0.000213569	2.45817967	down
PNPLA6	PNPLA6	PNPLA6	-0.739196212	10.91314872	-4.301937345	1.93E-05	0.000215504	2.448514096	down
RAB11FIP4	RAB11FIP4	RAB11FIP4	-2.701493472	10.02844793	-4.301760829	1.94E-05	0.00021552	2.44779049	down
LOC286367	LOC286367	LOC286367	-2.112364892	4.792320442	-4.301581236	1.94E-05	0.00021552	2.447054298	down
CYGB	CYGB	CYGB	-3.135280574	6.109730484	-4.301028727	1.94E-05	0.000215898	2.444789627	down
SLC16A8	SLC16A8	SLC16A8	-2.324522468	3.28621396	-4.299286916	1.96E-05	0.000217393	2.43765194	down
CCL28	CCL28	CCL28	-2.433312855	1.962998433	-4.297718078	1.97E-05	0.000218707	2.431225415	down
CPNE6	CPNE6	CPNE6	-5.190334146	6.930434046	-4.297327397	1.97E-05	0.000218965	2.429625392	down
SIAH3	SIAH3	SIAH3	-3.149336815	2.667974359	-4.295977959	1.98E-05	0.000220005	2.424099864	down
PWWP2B	PWWP2B	PWWP2B	-1.299836327	7.412381766	-4.295975548	1.98E-05	0.000220005	2.424089991	down
ATG16L1	ATG16L1	ATG16L1	-0.716141779	8.870318946	-4.295880007	1.99E-05	0.000220005	2.423698844	down
ARPP19	ARPP19	ARPP19	-0.822670445	12.50788903	-4.294101881	2.00E-05	0.000221554	2.416420642	down
KRT86	KRT86	KRT86	-2.056995036	1.666975926	-4.294036473	2.00E-05	0.000221554	2.416152966	down
C20orf112	C20orf112	C20orf112	-1.175035466	9.357193732	-4.293820301	2.00E-05	0.000221645	2.415268341	down
SCN5A	SCN5A	SCN5A	-2.750206528	3.175481838	-4.292903995	2.01E-05	0.000222418	2.411519079	down
FAM50B	FAM50B	FAM50B	-2.426806901	6.867758048	-4.292698526	2.01E-05	0.000222499	2.410678459	down
IFNA13	IFNA13	IFNA13	-0.794465581	0.232673006	-4.292097266	2.02E-05	0.000222798	2.408218799	down
BRWD1	BRWD1	BRWD1	-0.944225136	10.55896011	-4.290683757	2.03E-05	0.000223873	2.402437636	down
NRSN2	NRSN2	NRSN2	-0.849852224	11.02760085	-4.289561704	2.04E-05	0.000224857	2.397849793	down
QDPR	QDPR	QDPR	-1.565442425	11.23796745	-4.288945661	2.05E-05	0.000225344	2.395331404	down
NCKIPSD	NCKIPSD	NCKIPSD	-0.982747977	9.793271652	-4.285174032	2.08E-05	0.000228612	2.379920437	down
DBH	DBH	DBH	-2.639040344	2.571316239	-4.284892902	2.08E-05	0.000228771	2.378772247	down
ZNF204P	ZNF204P	ZNF204P	-2.663039268	6.724188248	-4.284078123	2.09E-05	0.000229467	2.375444931	down
CLPS	CLPS	CLPS	-0.903264648	0.21074886	-4.282671294	2.10E-05	0.000230516	2.369701275	down
NRGN	NRGN	NRGN	-4.590517733	9.705958262	-4.282001906	2.11E-05	0.000231069	2.366968997	down
NPY1R	NPY1R	NPY1R	-3.089582769	4.860842806	-4.279184616	2.14E-05	0.000233813	2.355473935	down
NECAB2	NECAB2	NECAB2	-3.145645925	7.78553896	-4.278800841	2.14E-05	0.000234081	2.353908621	down
SLC2A3	SLC2A3	SLC2A3	-2.350912052	9.307832336	-4.278398231	2.14E-05	0.000234369	2.352266621	down
FAM49A	FAM49A	FAM49A	-1.672329756	8.234601425	-4.278150088	2.15E-05	0.000234499	2.351254674	down
PPP3R2	PPP3R2	PPP3R2	-1.03502736	0.48130463	-4.27774072	2.15E-05	0.000234795	2.349585357	down
SYT12	SYT12	SYT12	-2.447859785	7.878235114	-4.277363106	2.15E-05	0.000234949	2.34804566	down
CES7	CES7	CES7	-2.0025333	1.436409758	-4.277348069	2.15E-05	0.000234949	2.347984351	down
EFHD2	EFHD2	EFHD2	-1.436739225	10.40981396	-4.27688727	2.16E-05	0.000235103	2.346105654	down
FAM116B	FAM116B	FAM116B	-1.173852597	8.384088177	-4.276833876	2.16E-05	0.000235103	2.345887975	down
FAIM2	FAIM2	FAIM2	-2.412396743	12.41702557	-4.276502976	2.16E-05	0.000235194	2.344539016	down
TTC33	TTC33	TTC33	-0.968385825	9.05907151	-4.275642928	2.17E-05	0.000235956	2.341033374	down
CLTB	CLTB	CLTB	-1.022494491	10.47986823	-4.27357258	2.19E-05	0.000237676	2.332597174	down
DLGAP2	DLGAP2	DLGAP2	-4.338210875	5.368128063	-4.273497658	2.19E-05	0.000237676	2.332291956	down
ABCB9	ABCB9	ABCB9	-1.540979168	7.720636467	-4.272592369	2.20E-05	0.000238396	2.328604384	down
SLC4A10	SLC4A10	SLC4A10	-3.855536026	7.625505057	-4.272564819	2.20E-05	0.000238396	2.328492176	down
KIAA1467	KIAA1467	KIAA1467	-1.397033286	9.608517094	-4.271081761	2.21E-05	0.00023982	2.322452779	down
NTSR1	NTSR1	NTSR1	-3.645735911	3.133470869	-4.270891007	2.22E-05	0.000239893	2.321676126	down
C2CD4D	C2CD4D	C2CD4D	-2.183329498	2.152401282	-4.269550871	2.23E-05	0.000241175	2.316220684	down
TRIM2	TRIM2	TRIM2	-1.330746858	11.7369114	-4.268504685	2.24E-05	0.000242152	2.311962991	down
CAMK2A	CAMK2A	CAMK2A	-5.111932539	9.351417236	-4.268126642	2.24E-05	0.000242297	2.310424698	down
PPP2R4	PPP2R4	PPP2R4	-0.703255653	11.83637329	-4.266533061	2.26E-05	0.000243732	2.303941697	down
PGRMC1	PGRMC1	PGRMC1	-0.873092783	11.52998583	-4.261601542	2.31E-05	0.000247992	2.283893853	down
PPP1R7	PPP1R7	PPP1R7	-0.813277059	10.15539551	-4.261402424	2.31E-05	0.000248077	2.283084849	down
SAPS1	SAPS1	SAPS1	-0.769263558	10.71081553	-4.261150236	2.31E-05	0.000248143	2.282060282	down
CCDC64B	CCDC64B	CCDC64B	-1.973149584	1.178584188	-4.261065175	2.31E-05	0.000248143	2.281714712	down
COL24A1	COL24A1	COL24A1	-2.961225796	2.918405556	-4.260403611	2.32E-05	0.00024864	2.279027287	down
SSX2IP	SSX2IP	SSX2IP	-1.861449598	8.91366859	-4.259121123	2.33E-05	0.000249904	2.273818646	down
OLFM1	OLFM1	OLFM1	-2.788902841	11.30560114	-4.258905213	2.33E-05	0.000250009	2.272941905	down
C6orf106	C6orf106	C6orf106	-0.781371176	10.84057415	-4.25770386	2.35E-05	0.000251059	2.268064367	down
ODZ2	ODZ2	ODZ2	-3.918747432	6.517743875	-4.257499256	2.35E-05	0.000251153	2.267233796	down
ABR	ABR	ABR	-1.343722296	12.44756838	-4.255931162	2.36E-05	0.000252612	2.26086953	down
CP110	CP110	CP110	-1.254079613	9.410472578	-4.254205722	2.38E-05	0.000254121	2.253869231	down
MAP3K9	MAP3K9	MAP3K9	-3.10898977	5.223514031	-4.253913344	2.39E-05	0.000254313	2.252683285	down
RASGEF1A	RASGEF1A	RASGEF1A	-3.219862109	6.764791382	-4.252295464	2.40E-05	0.00025591	2.246122242	down
ATF7IP2	ATF7IP2	ATF7IP2	-1.904628981	4.654936752	-4.25182795	2.41E-05	0.000256032	2.244226759	down
CRHBP	CRHBP	CRHBP	-3.515580072	5.364039672	-4.251769995	2.41E-05	0.000256032	2.243991797	down
C2orf15	C2orf15	C2orf15	-1.61086901	3.645704416	-4.251149706	2.41E-05	0.00025653	2.241477242	down
MATK	MATK	MATK	-3.324032152	6.368423291	-4.250969782	2.42E-05	0.00025653	2.240747924	down
NXNL1	NXNL1	NXNL1	-1.201652568	0.554826211	-4.250923034	2.42E-05	0.00025653	2.240558435	down
NBEA	NBEA	NBEA	-2.005597604	9.197427279	-4.250848386	2.42E-05	0.00025653	2.240255863	down
C11orf90	C11orf90	C11orf90	-2.16125594	1.357557621	-4.250593036	2.42E-05	0.000256683	2.239220883	down
TAGLN3	TAGLN3	TAGLN3	-3.054250789	9.706403134	-4.250153213	2.43E-05	0.000257042	2.237438342	down
DLEU7	DLEU7	DLEU7	-2.165972841	4.139114316	-4.248077809	2.45E-05	0.000258839	2.229029371	down
TCERG1L	TCERG1L	TCERG1L	-3.920581994	3.236242379	-4.247553677	2.45E-05	0.000259296	2.226906347	down
TNFSF9	TNFSF9	TNFSF9	-2.318254978	4.168816809	-4.247081909	2.46E-05	0.000259695	2.224995638	down
IP6K1	IP6K1	IP6K1	-0.678623372	11.06413013	-4.246300638	2.47E-05	0.000260345	2.221831855	down
PIP5K1B	PIP5K1B	PIP5K1B	-2.324251549	6.140242949	-4.24418068	2.49E-05	0.000262317	2.213249797	down
PART1	PART1	PART1	-2.485707317	4.510497151	-4.242377012	2.51E-05	0.000263669	2.20595135	down
ARHGEF9	ARHGEF9	ARHGEF9	-1.395035495	10.83372066	-4.24202066	2.51E-05	0.000263843	2.204509739	down
GNG3	GNG3	GNG3	-4.237985897	7.864759188	-4.240385489	2.53E-05	0.000265452	2.197896181	down
RASD2	RASD2	RASD2	-2.602637303	7.2371	-4.239467247	2.54E-05	0.000266377	2.194183347	down
SLC6A15	SLC6A15	SLC6A15	-4.316954806	5.857992735	-4.238478792	2.55E-05	0.000267386	2.190187467	down
KIF3C	KIF3C	KIF3C	-1.83379023	11.30959095	-4.236505293	2.57E-05	0.000269411	2.182212144	down
HOMER1	HOMER1	HOMER1	-1.869518164	7.960677493	-4.235957459	2.58E-05	0.000269777	2.179998857	down
NEUROD2	NEUROD2	NEUROD2	-4.762202339	5.491256481	-4.234526394	2.60E-05	0.000271181	2.174218537	down
KIAA0748	KIAA0748	KIAA0748	-5.133010516	4.074889387	-4.233688214	2.61E-05	0.000271892	2.170833841	down
CDKL5	CDKL5	CDKL5	-3.697258996	4.557234758	-4.233545078	2.61E-05	0.000271923	2.1702559	down
CACNG3	CACNG3	CACNG3	-5.401462453	5.344549501	-4.232614692	2.62E-05	0.000272607	2.16649973	down
MESP2	MESP2	MESP2	-2.108876815	2.030363675	-4.232022774	2.62E-05	0.000273169	2.164110435	down
ODZ3	ODZ3	ODZ3	-4.056123558	6.720126211	-4.231588792	2.63E-05	0.000273545	2.162358859	down
RHCG	RHCG	RHCG	-3.214968723	3.029129915	-4.230924902	2.64E-05	0.000274055	2.159679684	down
LCN8	LCN8	LCN8	-1.297612826	0.56014943	-4.230446949	2.64E-05	0.000274485	2.157751122	down
NDUFA10	NDUFA10	NDUFA10	-0.603662453	10.63557714	-4.230258635	2.64E-05	0.00027457	2.156991322	down
GCC2	GCC2	GCC2	-1.096267733	9.446720442	-4.229806793	2.65E-05	0.000274969	2.155168384	down
KCNAB1	KCNAB1	KCNAB1	-2.610374089	7.636038319	-4.229468201	2.65E-05	0.000275234	2.153802469	down
LOC284100	LOC284100	LOC284100	-1.478152123	0.737416026	-4.229245661	2.66E-05	0.00027536	2.152904775	down
NCRNA00161	NCRNA00161	NCRNA00161	-0.67215307	0.204654345	-4.228697857	2.66E-05	0.000275875	2.150695207	down
NKIRAS1	NKIRAS1	NKIRAS1	-1.042594275	8.94661161	-4.228370169	2.67E-05	0.000276091	2.149373609	down
SPRN	SPRN	SPRN	-2.169102683	7.984106766	-4.22826266	2.67E-05	0.000276091	2.148940037	down
GRASP	GRASP	GRASP	-1.895697504	7.844884615	-4.228168	2.67E-05	0.000276091	2.148558289	down
RTN4R	RTN4R	RTN4R	-2.725356184	7.357235185	-4.227771249	2.67E-05	0.000276306	2.146958354	down
FIG4	FIG4	FIG4	-0.760149555	9.112384615	-4.227577475	2.67E-05	0.00027638	2.146176994	down
STAT4	STAT4	STAT4	-3.714408809	3.848167094	-4.225863098	2.69E-05	0.000277866	2.139265553	down
C3orf51	C3orf51	C3orf51	-0.818376514	0.310192379	-4.224471047	2.71E-05	0.000279	2.133655509	down
BHLHB9	BHLHB9	BHLHB9	-1.365300933	8.211123433	-4.223273996	2.73E-05	0.000280309	2.128832735	down
SNAP25	SNAP25	SNAP25	-4.195200961	11.07403939	-4.223087915	2.73E-05	0.000280395	2.12808315	down
CRYM	CRYM	CRYM	-5.172969857	6.431394658	-4.221690929	2.74E-05	0.000281617	2.122456735	down
NPM2	NPM2	NPM2	-3.784304419	5.324089316	-4.221620528	2.74E-05	0.000281617	2.122173241	down
FAM75C1	FAM75C1	FAM75C1	-2.181613917	1.168524644	-4.221241546	2.75E-05	0.000281938	2.120647204	down
IMP5	IMP5	IMP5	-1.859308795	1.450174145	-4.219558312	2.77E-05	0.000283857	2.113870943	down
CYFIP2	CYFIP2	CYFIP2	-1.736818881	11.55173162	-4.218568134	2.78E-05	0.00028479	2.109885946	down
HCN1	HCN1	HCN1	-4.845087518	4.931221652	-4.21786276	2.79E-05	0.000285518	2.10704769	down
TSG1	TSG1	TSG1	-1.560887905	0.72568953	-4.217386665	2.80E-05	0.000285879	2.105132251	down
SPATA2	SPATA2	SPATA2	-0.881528049	9.616450641	-4.217340154	2.80E-05	0.000285879	2.104945138	down
SCAI	SCAI	SCAI	-1.401661119	8.547922222	-4.213642866	2.84E-05	0.000289766	2.09007726	down
DOCK3	DOCK3	DOCK3	-2.36679023	9.584187251	-4.21296537	2.85E-05	0.000290467	2.087354194	down
LOC100130872	LOC100130872	LOC100130872	-2.073421176	2.920626781	-4.211431182	2.87E-05	0.00029199	2.081189349	down
KCTD8	KCTD8	KCTD8	-2.653833831	5.48270812	-4.2112942	2.87E-05	0.00029199	2.080639016	down
AMBRA1	AMBRA1	AMBRA1	-0.6990601	9.76183896	-4.210999973	2.87E-05	0.000292111	2.079457002	down
ITSN2	ITSN2	ITSN2	-0.842997733	8.989566524	-4.21096946	2.87E-05	0.000292111	2.079334426	down
ZNF382	ZNF382	ZNF382	-1.112031377	6.106249074	-4.209539493	2.89E-05	0.000293569	2.07359089	down
GIT1	GIT1	GIT1	-1.034130603	11.379475	-4.20947197	2.89E-05	0.000293569	2.073319727	down
CPEB1	CPEB1	CPEB1	-2.001306958	7.083847365	-4.208332282	2.91E-05	0.000294725	2.06874351	down
SLC22A2	SLC22A2	SLC22A2	-2.051065481	0.838563248	-4.20774838	2.91E-05	0.000295237	2.066399409	down
SNCG	SNCG	SNCG	-3.603946801	7.617982336	-4.207328521	2.92E-05	0.000295566	2.064714061	down
FLJ32063	FLJ32063	FLJ32063	-2.989078608	2.974931125	-4.205912315	2.94E-05	0.000297085	2.059030459	down
SYNGAP1	SYNGAP1	SYNGAP1	-1.340156184	10.30406909	-4.20385733	2.96E-05	0.000299434	2.050786505	down
RNF212	RNF212	RNF212	-2.845358164	2.37432792	-4.198741509	3.03E-05	0.000305057	2.030280065	down
ZCCHC16	ZCCHC16	ZCCHC16	-1.742249842	0.875079345	-4.196557898	3.06E-05	0.000307185	2.021534424	down
PRKACA	PRKACA	PRKACA	-0.74655472	10.95448262	-4.195858681	3.07E-05	0.00030796	2.018734881	down
CCDC6	CCDC6	CCDC6	-0.920614792	10.13002229	-4.192947313	3.11E-05	0.000311386	2.007083044	down
XK	XK	XK	-3.419788121	5.179229345	-4.192659902	3.11E-05	0.000311449	2.005933188	down
CD244	CD244	CD244	-2.4835899	2.849779487	-4.192563286	3.11E-05	0.000311449	2.005546668	down
KCNJ12	KCNJ12	KCNJ12	-3.203765423	4.877653419	-4.190941968	3.13E-05	0.00031347	1.999061747	down
PDK2	PDK2	PDK2	-0.896370818	10.33329359	-4.189025011	3.16E-05	0.000315757	1.991397408	down
FRS3	FRS3	FRS3	-1.045940588	7.904529131	-4.187670295	3.18E-05	0.000316983	1.98598302	down
AFG3L2	AFG3L2	AFG3L2	-0.699403888	10.08315762	-4.185637443	3.21E-05	0.000319453	1.977861447	down
PDS5B	PDS5B	PDS5B	-0.909520359	9.649277707	-4.183999942	3.23E-05	0.000321551	1.971322088	down
DIRAS2	DIRAS2	DIRAS2	-2.841332324	9.085345085	-4.183062315	3.24E-05	0.000322379	1.967578774	down
CREB3L3	CREB3L3	CREB3L3	-2.263020531	1.006377849	-4.182834695	3.24E-05	0.000322382	1.966670158	down
SHANK1	SHANK1	SHANK1	-3.804832281	7.666767664	-4.179058292	3.30E-05	0.000327173	1.951602362	down
NELL1	NELL1	NELL1	-4.6539499	5.011737892	-4.178925885	3.30E-05	0.000327201	1.951074295	down
CYP1A1	CYP1A1	CYP1A1	-2.531152654	2.290575499	-4.178403434	3.31E-05	0.000327776	1.948990802	down
PRMT8	PRMT8	PRMT8	-4.185258407	5.248331125	-4.177862643	3.31E-05	0.00032822	1.946834432	down
C14orf138	C14orf138	C14orf138	-1.119740373	6.491154986	-4.176698636	3.33E-05	0.000329391	1.942193932	down
CACNA1C	CACNA1C	CACNA1C	-2.202420818	8.35864594	-4.176253168	3.34E-05	0.000329539	1.940418324	down
SLC22A25	SLC22A25	SLC22A25	-1.252019096	0.452278419	-4.175600524	3.35E-05	0.000330145	1.937817256	down
C10orf67	C10orf67	C10orf67	-1.914345294	1.319949644	-4.173982479	3.37E-05	0.000332283	1.93137031	down
FAM163B	FAM163B	FAM163B	-4.430246815	4.91924765	-4.173069387	3.38E-05	0.000333425	1.927733228	down
SIRPA	SIRPA	SIRPA	-1.226431406	12.20812386	-4.172823506	3.39E-05	0.000333616	1.926753951	down
AP3B2	AP3B2	AP3B2	-2.046743286	9.521494658	-4.172087689	3.40E-05	0.000334188	1.923823717	down
TTL	TTL	TTL	-0.798518924	10.14828853	-4.171512194	3.41E-05	0.000334852	1.921532273	down
ACVR1C	ACVR1C	ACVR1C	-3.393972281	5.470641311	-4.169048758	3.44E-05	0.000337594	1.911727028	down
ZNF215	ZNF215	ZNF215	-2.228611765	2.565361538	-4.168767515	3.45E-05	0.00033784	1.910607942	down
CTXN1	CTXN1	CTXN1	-1.904444032	9.743240385	-4.168506034	3.45E-05	0.000338027	1.909567556	down
MUM1L1	MUM1L1	MUM1L1	-3.408778149	4.918760897	-4.16841498	3.45E-05	0.000338027	1.909205284	down
CYP4A11	CYP4A11	CYP4A11	-1.4351901	0.680632051	-4.16425883	3.51E-05	0.000343599	1.892677379	down
IGSF10	IGSF10	IGSF10	-2.343074046	4.239394516	-4.163762842	3.52E-05	0.000344165	1.890706011	down
STK31	STK31	STK31	-2.045517704	1.83697151	-4.160331884	3.57E-05	0.000348751	1.877075356	down
SYT10	SYT10	SYT10	-2.78008109	1.219580057	-4.159999513	3.58E-05	0.00034908	1.875755466	down
ANKRD34B	ANKRD34B	ANKRD34B	-2.153575495	1.289823362	-4.158274668	3.60E-05	0.000351328	1.868907483	down
FAM19A1	FAM19A1	FAM19A1	-4.160159871	4.795510897	-4.156936694	3.62E-05	0.000353006	1.863597314	down
ATP2B3	ATP2B3	ATP2B3	-4.622440273	6.328843091	-4.156403924	3.63E-05	0.000353642	1.861483303	down
NELL2	NELL2	NELL2	-3.447811363	9.367405698	-4.1551454	3.65E-05	0.000355267	1.856490551	down
EXOC8	EXOC8	EXOC8	-0.731248207	8.578360114	-4.155107443	3.65E-05	0.000355267	1.856339992	down
SLC41A3	SLC41A3	SLC41A3	-0.653055753	10.38817564	-4.154570309	3.66E-05	0.000355848	1.854209558	down
USP11	USP11	USP11	-1.03186297	12.56250648	-4.154502993	3.66E-05	0.000355848	1.853942582	down
SRCIN1	SRCIN1	SRCIN1	-2.896378867	9.433910613	-4.153181501	3.68E-05	0.000357522	1.84870234	down
NDUFB8	NDUFB8	NDUFB8	-1.005570861	10.52661132	-4.153041682	3.69E-05	0.000357566	1.848147996	down
ZNRF4	ZNRF4	ZNRF4	-1.127852224	0.517480912	-4.151908116	3.70E-05	0.00035879	1.843654364	down
SLC32A1	SLC32A1	SLC32A1	-4.847295782	5.419709117	-4.15023951	3.73E-05	0.000361182	1.837041876	down
CLMN	CLMN	CLMN	-1.885314017	8.112974145	-4.150024161	3.73E-05	0.000361343	1.836188654	down
HABP4	HABP4	HABP4	-1.091390904	10.49646254	-4.148276125	3.76E-05	0.000363703	1.829264448	down
TMEM180	TMEM180	TMEM180	-1.000894749	7.974854131	-4.147718568	3.77E-05	0.000364397	1.827056469	down
USP5	USP5	USP5	-0.67553561	11.5318359	-4.144085856	3.83E-05	0.000369558	1.812677516	down
C1orf177	C1orf177	C1orf177	-0.609522869	0.165838462	-4.143026898	3.85E-05	0.00037086	1.808488216	down
CBX7	CBX7	CBX7	-1.972830918	10.18132058	-4.141414845	3.87E-05	0.000372907	1.802112798	down
TM7SF4	TM7SF4	TM7SF4	-2.485113128	1.580887108	-4.140156387	3.89E-05	0.000374208	1.797137432	down
ARF3	ARF3	ARF3	-0.898085337	12.88265128	-4.138383916	3.92E-05	0.000376863	1.790132331	down
ARHGAP23	ARHGAP23	ARHGAP23	-1.416093659	10.70553248	-4.137890492	3.93E-05	0.000377479	1.788182745	down
CHRM3	CHRM3	CHRM3	-3.942422783	4.231797151	-4.137526143	3.94E-05	0.000377887	1.786743297	down
PLXNA2	PLXNA2	PLXNA2	-1.329982912	10.0049099	-4.134965475	3.98E-05	0.000381667	1.776630146	down
CACNA1I	CACNA1I	CACNA1I	-3.922263443	6.068532906	-4.13468186	3.99E-05	0.000381949	1.7755104	down
RTN4RL2	RTN4RL2	RTN4RL2	-2.618860674	6.581112179	-4.134404346	3.99E-05	0.000382221	1.774414808	down
NECAB3	NECAB3	NECAB3	-1.170121664	8.805812536	-4.133347725	4.01E-05	0.000383635	1.770244044	down
JAKMIP1	JAKMIP1	JAKMIP1	-3.420941277	7.234484402	-4.129875363	4.07E-05	0.000388919	1.756544852	down
FBXL18	FBXL18	FBXL18	-1.00694792	9.462124074	-4.128757476	4.09E-05	0.000390406	1.752136885	down
ANK3	ANK3	ANK3	-3.096538451	9.121916667	-4.128385722	4.09E-05	0.000390659	1.750671266	down
TMEM59L	TMEM59L	TMEM59L	-1.708019024	11.46242635	-4.127123755	4.12E-05	0.000392392	1.745696963	down
HERC3	HERC3	HERC3	-1.179969469	8.865594872	-4.126996182	4.12E-05	0.000392422	1.745194187	down
HPCA	HPCA	HPCA	-4.365204864	7.744406339	-4.126833345	4.12E-05	0.000392511	1.744552456	down
PACSIN1	PACSIN1	PACSIN1	-5.161085308	8.238554558	-4.126318693	4.13E-05	0.00039318	1.742524401	down
STXBP6	STXBP6	STXBP6	-2.791855768	6.115989245	-4.126213227	4.13E-05	0.00039318	1.74210883	down
NAV3	NAV3	NAV3	-2.327539211	8.404878704	-4.126067908	4.13E-05	0.00039324	1.741536236	down
GABRA2	GABRA2	GABRA2	-4.306727016	5.675687678	-4.124708781	4.16E-05	0.000395331	1.736181882	down
RAPGEF4	RAPGEF4	RAPGEF4	-2.744006255	9.894717949	-4.124141261	4.17E-05	0.000395917	1.733946601	down
PTPN5	PTPN5	PTPN5	-4.440897489	7.095032835	-4.123575503	4.18E-05	0.000396501	1.731718556	down
PDE2A	PDE2A	PDE2A	-3.049939311	9.682883903	-4.122057859	4.20E-05	0.000398691	1.72574326	down
CAB39	CAB39	CAB39	-0.57594429	11.02631788	-4.117815705	4.28E-05	0.00040536	1.709052077	down
AGAP2	AGAP2	AGAP2	-2.875556528	10.44712464	-4.117679516	4.28E-05	0.000405407	1.708516498	down
PLBD2	PLBD2	PLBD2	-0.996092195	9.260482479	-4.114639114	4.34E-05	0.000409968	1.696564166	down
FAM100A	FAM100A	FAM100A	-0.85987	8.80267443	-4.111453281	4.40E-05	0.000414512	1.684049141	down
PPP2R2D	PPP2R2D	PPP2R2D	-0.778201808	8.94072094	-4.110398512	4.42E-05	0.000415853	1.679907683	down
CD55	CD55	CD55	-1.680228838	7.317538604	-4.110364366	4.42E-05	0.000415853	1.679773631	down
CALB2	CALB2	CALB2	-4.14621033	5.699421083	-4.107547453	4.47E-05	0.000420641	1.668718318	down
PFKP	PFKP	PFKP	-1.489023214	11.19202236	-4.106949831	4.48E-05	0.000421512	1.66637381	down
RFPL1S	RFPL1S	RFPL1S	-3.627973286	7.05740698	-4.106645558	4.49E-05	0.000421861	1.665180251	down
CACNA1B	CACNA1B	CACNA1B	-4.616387862	6.349512393	-4.10589393	4.50E-05	0.000422815	1.662232233	down
FAM179B	FAM179B	FAM179B	-1.015427547	8.964904843	-4.105531779	4.51E-05	0.000423269	1.660811996	down
HARS	HARS	HARS	-0.553610201	10.47591289	-4.104953801	4.52E-05	0.00042411	1.658545603	down
PNPLA7	PNPLA7	PNPLA7	-2.034085093	7.210082692	-4.104203113	4.53E-05	0.000425262	1.655602426	down
GNAZ	GNAZ	GNAZ	-1.472488106	9.996079701	-4.103263351	4.55E-05	0.000426369	1.651918681	down
ADCYAP1	ADCYAP1	ADCYAP1	-3.633418479	4.03900057	-4.102965339	4.56E-05	0.000426711	1.650750681	down
LRRC56	LRRC56	LRRC56	-1.657525366	5.31162037	-4.102468116	4.57E-05	0.000427352	1.648802091	down
ADAMTS8	ADAMTS8	ADAMTS8	-2.497725524	6.805884544	-4.102393603	4.57E-05	0.000427352	1.648510097	down
SPDEF	SPDEF	SPDEF	-2.055997805	2.354206054	-4.102136179	4.57E-05	0.000427622	1.647501372	down
EPN1	EPN1	EPN1	-0.909313888	11.45890271	-4.100646335	4.60E-05	0.000429733	1.641664549	down
SOHLH1	SOHLH1	SOHLH1	-4.234516528	3.061003846	-4.099020255	4.63E-05	0.000431772	1.635296293	down
PICK1	PICK1	PICK1	-1.886106758	7.867407051	-4.098986016	4.64E-05	0.000431772	1.635162229	down
PTPRK	PTPRK	PTPRK	-1.245572626	9.877158974	-4.097872381	4.66E-05	0.000433215	1.630802296	down
VSNL1	VSNL1	VSNL1	-5.179444003	8.445106624	-4.095836343	4.70E-05	0.00043616	1.622834026	down
HTR2A	HTR2A	HTR2A	-3.699681019	5.333829986	-4.094923393	4.72E-05	0.000437644	1.619262319	down
RIMKLA	RIMKLA	RIMKLA	-2.03116023	7.776646724	-4.094731431	4.72E-05	0.0004378	1.618511406	down
SP9	SP9	SP9	-2.82598944	1.856458689	-4.093632854	4.74E-05	0.000439434	1.61421467	down
HPCAL4	HPCAL4	HPCAL4	-3.730210244	9.392078205	-4.092159973	4.77E-05	0.000441904	1.608455684	down
HS3ST4	HS3ST4	HS3ST4	-3.827032066	5.857225997	-4.092088223	4.77E-05	0.000441904	1.608175191	down
SCN8A	SCN8A	SCN8A	-2.922808953	7.209828775	-4.091936883	4.78E-05	0.000441987	1.60758357	down
B4GALNT3	B4GALNT3	B4GALNT3	-2.664279311	4.396437037	-4.091467031	4.78E-05	0.000442663	1.605746952	down
LMTK2	LMTK2	LMTK2	-2.145071248	8.304387037	-4.090952851	4.79E-05	0.000443422	1.603737291	down
C20orf103	C20orf103	C20orf103	-2.69575122	8.279449288	-4.090827455	4.80E-05	0.000443457	1.603247221	down
ARL6	ARL6	ARL6	-1.062964017	6.374966952	-4.090312952	4.81E-05	0.000444219	1.601236593	down
LOC441455	LOC441455	LOC441455	-1.777670359	1.979511111	-4.088998918	4.83E-05	0.000446081	1.596102578	down
RAPGEF2	RAPGEF2	RAPGEF2	-1.303516341	10.50868796	-4.088406925	4.85E-05	0.000446792	1.593790134	down
C1orf173	C1orf173	C1orf173	-4.005678164	6.365292308	-4.087780222	4.86E-05	0.000447771	1.591342454	down
ADCY1	ADCY1	ADCY1	-3.104170187	9.181399288	-4.086745282	4.88E-05	0.000448719	1.587301131	down
TBC1D24	TBC1D24	TBC1D24	-1.233784978	8.690342664	-4.085436657	4.91E-05	0.000450792	1.582192489	down
ACCN1	ACCN1	ACCN1	-4.133839024	5.050404274	-4.085049836	4.92E-05	0.000451324	1.580682709	down
NPTX2	NPTX2	NPTX2	-4.169158623	7.857316239	-4.084220251	4.93E-05	0.000452497	1.577445256	down
CBFA2T3	CBFA2T3	CBFA2T3	-2.155481234	6.291531197	-4.083434766	4.95E-05	0.000453386	1.574380476	down
LOC284798	LOC284798	LOC284798	-2.003639311	1.190531624	-4.082635491	4.97E-05	0.000454709	1.571262473	down
MYO5A	MYO5A	MYO5A	-1.740798838	11.14472001	-4.082278133	4.97E-05	0.00045519	1.569868593	down
GRM4	GRM4	GRM4	-3.748863214	4.124318091	-4.081712465	4.99E-05	0.000455739	1.567662434	down
HIVEP2	HIVEP2	HIVEP2	-1.605512511	9.813682764	-4.081708833	4.99E-05	0.000455739	1.567648268	down
GAD2	GAD2	GAD2	-4.683191047	4.870145014	-4.08167337	4.99E-05	0.000455739	1.567509968	down
IQCF1	IQCF1	IQCF1	-1.039565079	0.461719231	-4.079771296	5.03E-05	0.000459192	1.560093903	down
SLC17A7	SLC17A7	SLC17A7	-5.752116542	9.085292949	-4.078873538	5.04E-05	0.000460722	1.556594745	down
OXGR1	OXGR1	OXGR1	-2.234049971	1.723202066	-4.077668792	5.07E-05	0.000462559	1.551900202	down
KCNJ3	KCNJ3	KCNJ3	-3.863646198	5.22317265	-4.077608453	5.07E-05	0.000462559	1.551665115	down
CHMP1B	CHMP1B	CHMP1B	-0.546522769	10.40332984	-4.075196407	5.12E-05	0.000466853	1.542270182	down
RILPL1	RILPL1	RILPL1	-0.715066887	9.431686182	-4.073062508	5.17E-05	0.000470634	1.533963051	down
TTLL7	TTLL7	TTLL7	-2.190987948	8.191417379	-4.072684926	5.18E-05	0.000471171	1.53249358	down
PRKAA2	PRKAA2	PRKAA2	-1.359116112	7.610404202	-4.071364395	5.21E-05	0.000473579	1.527355368	down
CNTN4	CNTN4	CNTN4	-3.206726614	5.717613319	-4.070977397	5.21E-05	0.000474138	1.52584985	down
OR6B3	OR6B3	OR6B3	-0.901660689	0.194361396	-4.070424713	5.23E-05	0.000475028	1.52370001	down
SYT3	SYT3	SYT3	-2.194369283	7.156380128	-4.069717927	5.24E-05	0.000476016	1.520951151	down
ACSL4	ACSL4	ACSL4	-1.067989168	9.895017593	-4.06848592	5.27E-05	0.000478058	1.516160665	down
PIK3CB	PIK3CB	PIK3CB	-0.890160717	9.566939459	-4.068102554	5.28E-05	0.000478615	1.51467028	down
CALY	CALY	CALY	-4.993788407	6.022839886	-4.067980451	5.28E-05	0.000478649	1.514195618	down
LOC158696	LOC158696	LOC158696	-3.45433538	3.849248148	-4.067672843	5.29E-05	0.000478921	1.512999885	down
HRNBP3	HRNBP3	HRNBP3	-4.595892453	6.465261823	-4.066872275	5.31E-05	0.000480241	1.509888325	down
NAPA	NAPA	NAPA	-0.924065839	11.31943583	-4.06592854	5.33E-05	0.000481506	1.506221064	down
ASB2	ASB2	ASB2	-2.90468429	3.664204345	-4.065758924	5.33E-05	0.000481636	1.505562037	down
EFR3B	EFR3B	EFR3B	-1.352704735	10.50262991	-4.064367919	5.36E-05	0.000484025	1.500158426	down
RAB6B	RAB6B	RAB6B	-1.765977475	11.83110071	-4.061421529	5.43E-05	0.000489601	1.488718459	down
TPPP	TPPP	TPPP	-3.193750846	10.99921667	-4.060769955	5.44E-05	0.000490393	1.486189653	down
IPO13	IPO13	IPO13	-0.854416872	10.90564872	-4.06050308	5.45E-05	0.000490625	1.485154004	down
NACAD	NACAD	NACAD	-1.376449828	10.55829395	-4.059897726	5.46E-05	0.000491653	1.482805077	down
VSTM2L	VSTM2L	VSTM2L	-3.318025409	7.675787251	-4.056041974	5.55E-05	0.000498117	1.467851617	down
HIST4H4	HIST4H4	HIST4H4	-2.007081951	2.268273504	-4.055896536	5.55E-05	0.000498202	1.467287839	down
L3MBTL2	L3MBTL2	L3MBTL2	-0.602198293	9.791870869	-4.052885145	5.63E-05	0.000503631	1.455618817	down
SELE	SELE	SELE	-3.422638766	1.963899003	-4.051949405	5.65E-05	0.000505163	1.451994542	down
EPHA6	EPHA6	EPHA6	-3.374013673	2.577957764	-4.049258066	5.71E-05	0.000510205	1.44157499	down
C2orf84	C2orf84	C2orf84	-1.340632984	3.186535684	-4.048391294	5.73E-05	0.000511832	1.438220677	down
CALM2	CALM2	CALM2	-0.921844405	13.55582144	-4.047978484	5.74E-05	0.000512269	1.436623387	down
MAPRE2	MAPRE2	MAPRE2	-0.981491636	11.30245905	-4.044512103	5.83E-05	0.000519035	1.423217019	down
RAB3GAP1	RAB3GAP1	RAB3GAP1	-0.764432798	10.38089188	-4.04441679	5.83E-05	0.000519035	1.422848545	down
POU3F1	POU3F1	POU3F1	-2.425597791	4.613258547	-4.041688194	5.89E-05	0.000524745	1.412303529	down
CHP2	CHP2	CHP2	-2.106457217	1.39058604	-4.040677203	5.92E-05	0.000526732	1.408398146	down
SLC25A31	SLC25A31	SLC25A31	-0.689353372	0.275356553	-4.04018592	5.93E-05	0.000527583	1.406500691	down
STARD13	STARD13	STARD13	-1.184118278	8.457935613	-4.038984044	5.96E-05	0.000529543	1.401859683	down
ST6GALNAC5	ST6GALNAC5	ST6GALNAC5	-3.802232195	5.297769231	-4.038797398	5.97E-05	0.000529725	1.401139071	down
ARHGDIG	ARHGDIG	ARHGDIG	-3.62879495	7.585591168	-4.038033813	5.98E-05	0.000530953	1.398191324	down
CCK	CCK	CCK	-4.949928364	6.540287536	-4.037809426	5.99E-05	0.00053122	1.397325199	down
GABRB2	GABRB2	GABRB2	-4.643319383	6.786232692	-4.036638805	6.02E-05	0.000533125	1.392807399	down
FAM98A	FAM98A	FAM98A	-0.524484232	9.81473141	-4.035974102	6.04E-05	0.000534282	1.390242653	down
EPN3	EPN3	EPN3	-3.217462439	2.39521396	-4.035876157	6.04E-05	0.000534282	1.389864772	down
PITPNM2	PITPNM2	PITPNM2	-1.281791019	9.141558547	-4.035807203	6.04E-05	0.000534282	1.389598743	down
SNAP47	SNAP47	SNAP47	-0.617247647	9.809028704	-4.035491446	6.05E-05	0.000534755	1.388380587	down
SCAMP1	SCAMP1	SCAMP1	-0.858334333	10.57321916	-4.034424425	6.08E-05	0.000536903	1.384264817	down
FEZF2	FEZF2	FEZF2	-3.486264261	4.785686681	-4.032536974	6.12E-05	0.000540438	1.376986982	down
ASPDH	ASPDH	ASPDH	-3.031124376	5.247384829	-4.031708815	6.14E-05	0.00054207	1.373794704	down
C16orf45	C16orf45	C16orf45	-1.006376126	11.22737179	-4.031558338	6.15E-05	0.000542176	1.373214729	down
PLEKHM3	PLEKHM3	PLEKHM3	-1.48232594	9.179871937	-4.030694746	6.17E-05	0.000543426	1.369886652	down
NPPC	NPPC	NPPC	-1.948927288	1.09201396	-4.030176815	6.18E-05	0.000544364	1.367890999	down
RNF41	RNF41	RNF41	-0.791618824	10.17327949	-4.030010229	6.19E-05	0.000544508	1.367249172	down
C1orf201	C1orf201	C1orf201	-2.761187432	6.250699145	-4.029600584	6.20E-05	0.000545202	1.365670991	down
GALNT11	GALNT11	GALNT11	-0.751534003	10.2296188	-4.027781024	6.25E-05	0.000548871	1.358662883	down
SCAMP5	SCAMP5	SCAMP5	-1.664020574	11.84085142	-4.026662998	6.27E-05	0.000551191	1.354358257	down
EFR3A	EFR3A	EFR3A	-1.113946241	10.13382785	-4.024322622	6.34E-05	0.000555861	1.345351031	down
LARP1	LARP1	LARP1	-0.782138508	12.00475228	-4.022441053	6.39E-05	0.000559981	1.338113202	down
KIAA1217	KIAA1217	KIAA1217	-2.426763286	7.484401353	-4.021348281	6.41E-05	0.000562286	1.333911121	down
ZNF702P	ZNF702P	ZNF702P	-2.18078089	4.462691738	-4.020860135	6.43E-05	0.000562945	1.332034383	down
HS3ST5	HS3ST5	HS3ST5	-2.693088192	4.369453348	-4.018691272	6.49E-05	0.000567549	1.32369855	down
TSR2	TSR2	TSR2	-0.782763314	10.30115192	-4.018412151	6.49E-05	0.000567964	1.322626085	down
CCDC70	CCDC70	CCDC70	-0.793821521	0.167732479	-4.018149344	6.50E-05	0.000568341	1.321616369	down
SPNS2	SPNS2	SPNS2	-1.460645624	9.393857835	-4.017847785	6.51E-05	0.00056881	1.320457843	down
MAPK8IP2	MAPK8IP2	MAPK8IP2	-2.312443601	10.30974679	-4.017461192	6.52E-05	0.00056948	1.318972756	down
ZBTB11	ZBTB11	ZBTB11	-0.702943931	9.039822792	-4.016873859	6.53E-05	0.000570626	1.316716792	down
PPP1R9B	PPP1R9B	PPP1R9B	-0.977370086	11.42309124	-4.016520176	6.54E-05	0.00057122	1.315358434	down
CELF4	CELF4	CELF4	-4.047162052	7.871963889	-4.015423333	6.57E-05	0.000573092	1.311146625	down
CKMT1A	CKMT1A	CKMT1A	-3.879824577	6.115649501	-4.014870128	6.59E-05	0.000574164	1.309022767	down
RALYL	RALYL	RALYL	-3.400407418	6.299772009	-4.014340379	6.60E-05	0.000574694	1.306989221	down
PATE2	PATE2	PATE2	-1.406139498	0.754215741	-4.013976723	6.61E-05	0.000575316	1.305593406	down
HAGH	HAGH	HAGH	-0.831530603	9.91013198	-4.013603545	6.62E-05	0.000575719	1.304161167	down
BDKRB1	BDKRB1	BDKRB1	-2.020163831	1.219744801	-4.013276321	6.63E-05	0.000576012	1.302905403	down
PPP2R5D	PPP2R5D	PPP2R5D	-0.564216011	10.47658262	-4.012552605	6.65E-05	0.000577497	1.300128392	down
ICA1	ICA1	ICA1	-1.455555079	7.501832123	-4.011496263	6.68E-05	0.000579539	1.296075906	down
FAM65B	FAM65B	FAM65B	-2.285093156	7.798422436	-4.010500255	6.71E-05	0.000581443	1.292255814	down
AK7	AK7	AK7	-2.952766241	2.628124858	-4.00964652	6.73E-05	0.000583255	1.288982117	down
SEMA4D	SEMA4D	SEMA4D	-1.894396542	10.09931631	-4.008722378	6.76E-05	0.000585243	1.285439188	down
ROS1	ROS1	ROS1	-2.635017016	1.023630912	-4.00801365	6.78E-05	0.00058664	1.282722631	down
TTLL11	TTLL11	TTLL11	-1.083093659	6.738460684	-4.007873956	6.78E-05	0.00058664	1.282187236	down
MRAP2	MRAP2	MRAP2	-3.553530273	5.788279772	-4.006790066	6.81E-05	0.000588948	1.278033706	down
CABP1	CABP1	CABP1	-3.723536758	6.89384416	-4.006621708	6.82E-05	0.00058911	1.277388646	down
PBOV1	PBOV1	PBOV1	-0.914959813	0.362376994	-4.005508252	6.85E-05	0.000591332	1.273123104	down
CHRM1	CHRM1	CHRM1	-4.243667848	6.895177707	-4.00536828	6.85E-05	0.000591352	1.272586966	down
VDAC1	VDAC1	VDAC1	-0.624548924	11.73249943	-4.005296565	6.86E-05	0.000591352	1.272312278	down
PPP4R4	PPP4R4	PPP4R4	-3.960395768	6.151512179	-4.001475878	6.96E-05	0.000599758	1.257684941	down
RGS7BP	RGS7BP	RGS7BP	-3.149044821	6.648604274	-4.000851568	6.98E-05	0.000601055	1.255296063	down
COL4A3BP	COL4A3BP	COL4A3BP	-0.791817762	9.758561966	-3.999209959	7.03E-05	0.000604269	1.249016259	down
SIRPB1	SIRPB1	SIRPB1	-1.868442669	7.520685328	-3.99664105	7.11E-05	0.00060965	1.239194101	down
TUBB2A	TUBB2A	TUBB2A	-1.246483314	13.27055477	-3.992891366	7.22E-05	0.000617252	1.224868094	down
CCNA1	CCNA1	CCNA1	-3.513776126	3.978030769	-3.992338923	7.23E-05	0.000618243	1.222758518	down
PVRL1	PVRL1	PVRL1	-1.866927834	10.26306937	-3.992199647	7.24E-05	0.000618243	1.22222672	down
UBE2QL1	UBE2QL1	UBE2QL1	-2.788229971	8.312749217	-3.991120087	7.27E-05	0.000620484	1.218105224	down
PITPNM1	PITPNM1	PITPNM1	-1.227412669	9.551669587	-3.990767456	7.28E-05	0.000620933	1.216759197	down
RAPGEF5	RAPGEF5	RAPGEF5	-2.500384189	9.611364815	-3.989780374	7.31E-05	0.000622626	1.212992009	down
TDRD5	TDRD5	TDRD5	-2.475421248	2.138089957	-3.987377268	7.38E-05	0.000628301	1.2038243	down
LRPAP1	LRPAP1	LRPAP1	-0.812059785	11.18718412	-3.985369397	7.44E-05	0.00063247	1.19616843	down
CAMK1G	CAMK1G	CAMK1G	-4.700656169	5.534124288	-3.983261866	7.51E-05	0.00063719	1.188136528	down
NXF2	NXF2	NXF2	-1.036586973	0.209156125	-3.982656974	7.53E-05	0.000638514	1.185832002	down
PCNXL2	PCNXL2	PCNXL2	-1.305479512	8.829978775	-3.981569241	7.56E-05	0.000640849	1.181688789	down
GPR115	GPR115	GPR115	-1.373572912	0.67837037	-3.981406537	7.57E-05	0.000641014	1.181069135	down
ABHD8	ABHD8	ABHD8	-1.449088565	9.134472578	-3.978800257	7.65E-05	0.000647388	1.171146502	down
CYLD	CYLD	CYLD	-0.956668207	10.11486567	-3.978013302	7.67E-05	0.000649218	1.168151624	down
THY1	THY1	THY1	-1.742533572	12.25517764	-3.97769914	7.68E-05	0.00064979	1.16695619	down
FBXO27	FBXO27	FBXO27	-2.323807877	6.646663462	-3.977522586	7.69E-05	0.000649994	1.166284415	down
RBM24	RBM24	RBM24	-3.074007016	4.148507621	-3.976983127	7.70E-05	0.0006509	1.164231989	down
KCNT1	KCNT1	KCNT1	-4.452407547	5.633284758	-3.976285868	7.73E-05	0.0006525	1.161579591	down
VWA5B2	VWA5B2	VWA5B2	-3.146548637	6.321062678	-3.97602356	7.73E-05	0.000652935	1.16058188	down
WBSCR17	WBSCR17	WBSCR17	-4.333581248	7.617624715	-3.975628038	7.75E-05	0.000653728	1.159077593	down
RSPO2	RSPO2	RSPO2	-3.531544218	5.418369231	-3.975149355	7.76E-05	0.000654522	1.15725721	down
RESP18	RESP18	RESP18	-2.266644562	1.03157963	-3.97473806	7.78E-05	0.000655208	1.155693267	down
ANXA8	ANXA8	ANXA8	-2.18664538	1.326469017	-3.974677923	7.78E-05	0.000655208	1.15546461	down
SLC4A1AP	SLC4A1AP	SLC4A1AP	-0.629362697	9.478219943	-3.972752225	7.84E-05	0.000660141	1.148144323	down
SYT13	SYT13	SYT13	-4.476323572	7.589999074	-3.971930115	7.87E-05	0.000662	1.145020213	down
SYTL2	SYTL2	SYTL2	-1.97498878	9.107218091	-3.971801348	7.87E-05	0.000662	1.144530941	down
ADRA2C	ADRA2C	ADRA2C	-2.49024571	4.574871083	-3.971008797	7.90E-05	0.000663461	1.141519835	down
MAP4K2	MAP4K2	MAP4K2	-0.892141664	8.286032621	-3.970333986	7.92E-05	0.000664777	1.138956506	down
ZNRF1	ZNRF1	ZNRF1	-0.750959641	9.096949074	-3.970249399	7.92E-05	0.000664777	1.138635225	down
CLTC	CLTC	CLTC	-0.636877145	13.24211902	-3.968694123	7.97E-05	0.000667427	1.13272908	down
SRPK2	SRPK2	SRPK2	-0.854203128	10.97492094	-3.968682943	7.97E-05	0.000667427	1.132686633	down
DKK3	DKK3	DKK3	-1.773516026	12.35067585	-3.967702351	8.00E-05	0.000669036	1.12896399	down
LOC441869	LOC441869	LOC441869	-2.277674175	6.675848575	-3.9668382	8.03E-05	0.000671129	1.125684121	down
RHBDD2	RHBDD2	RHBDD2	-1.045671937	11.88319587	-3.965891226	8.06E-05	0.000672919	1.122090687	down
UPK1B	UPK1B	UPK1B	-1.381304189	0.43149416	-3.964223586	8.12E-05	0.00067726	1.115764565	down
DNM1P35	DNM1P35	DNM1P35	-2.07609693	3.643870085	-3.96393673	8.13E-05	0.000677781	1.114676644	down
FBXL2	FBXL2	FBXL2	-2.222467274	7.418482265	-3.961684909	8.20E-05	0.000682972	1.10613908	down
ACOT4	ACOT4	ACOT4	-2.112762898	4.142905271	-3.960403863	8.25E-05	0.000685992	1.101284188	down
CELSR2	CELSR2	CELSR2	-1.370252568	11.89512707	-3.958469341	8.31E-05	0.000690329	1.093955598	down
SLC39A10	SLC39A10	SLC39A10	-1.114248938	10.30766731	-3.955934188	8.40E-05	0.000697247	1.084356805	down
HCG11	HCG11	HCG11	-1.920591047	6.391568376	-3.955713707	8.41E-05	0.000697594	1.083522281	down
SUDS3	SUDS3	SUDS3	-0.65681307	9.386945085	-3.955520524	8.41E-05	0.000697864	1.082791116	down
C10orf35	C10orf35	C10orf35	-2.694159584	6.655769587	-3.95522558	8.42E-05	0.000698424	1.08167487	down
EPS15	EPS15	EPS15	-1.209119527	10.84627244	-3.95491553	8.43E-05	0.000698787	1.080501536	down
JOSD1	JOSD1	JOSD1	-0.599525696	10.21852443	-3.952171963	8.53E-05	0.000705373	1.070122803	down
GRIN2A	GRIN2A	GRIN2A	-4.027519311	7.629246724	-3.951462181	8.55E-05	0.000706688	1.067438865	down
GABRA1	GABRA1	GABRA1	-5.330558479	6.640788462	-3.951234883	8.56E-05	0.00070706	1.066579468	down
SLC22A15	SLC22A15	SLC22A15	-2.775008867	6.266796154	-3.951134873	8.57E-05	0.000707065	1.066201352	down
NEFM	NEFM	NEFM	-5.137746126	7.564647507	-3.950658601	8.58E-05	0.000708158	1.0644008	down
LOC150786	LOC150786	LOC150786	-1.144972654	5.729002422	-3.948698935	8.65E-05	0.000713278	1.056994437	down
ANKRD39	ANKRD39	ANKRD39	-0.950705179	7.274246225	-3.948389254	8.66E-05	0.000713607	1.055824349	down
CDC40	CDC40	CDC40	-0.688687432	9.049437749	-3.948203761	8.67E-05	0.000713862	1.055123531	down
RBM11	RBM11	RBM11	-3.030859154	4.133568162	-3.947368334	8.70E-05	0.000716015	1.051967566	down
SLC4A8	SLC4A8	SLC4A8	-1.291895753	9.954625783	-3.945025068	8.78E-05	0.000722231	1.043118884	down
C7orf51	C7orf51	C7orf51	-1.749701291	8.961960969	-3.944956961	8.78E-05	0.000722231	1.042861773	down
AMPD2	AMPD2	AMPD2	-0.881284003	10.61889295	-3.943012001	8.85E-05	0.000727695	1.035521118	down
FSTL4	FSTL4	FSTL4	-3.955609512	5.238804345	-3.942519937	8.87E-05	0.000728574	1.033664519	down
PALM	PALM	PALM	-1.660731306	10.95375726	-3.939739086	8.97E-05	0.000736229	1.023176308	down
TMEM132D	TMEM132D	TMEM132D	-4.768899326	4.995407194	-3.935683284	9.12E-05	0.000747075	1.007892194	down
FLJ42875	FLJ42875	FLJ42875	-2.522231822	5.085672792	-3.935554664	9.13E-05	0.000747168	1.007407741	down
PPP2R2C	PPP2R2C	PPP2R2C	-3.73833934	9.243847009	-3.93282269	9.23E-05	0.000754926	0.997121218	down
MYCBP2	MYCBP2	MYCBP2	-1.609089168	10.66777158	-3.931146399	9.29E-05	0.000759489	0.99081297	down
PDPK1	PDPK1	PDPK1	-0.995178379	10.38584979	-3.926194012	9.48E-05	0.000774019	0.972191073	down
ARL8B	ARL8B	ARL8B	-0.679037188	11.33565926	-3.925525627	9.51E-05	0.000775509	0.969679541	down
STK39	STK39	STK39	-0.786345854	9.8615349	-3.924244721	9.56E-05	0.000778937	0.96486753	down
LDB2	LDB2	LDB2	-1.876790588	8.244396866	-3.922760015	9.62E-05	0.000783029	0.959291779	down
NXPH2	NXPH2	NXPH2	-3.346196184	4.086957123	-3.922593987	9.62E-05	0.000783045	0.958668394	down
THPO	THPO	THPO	-1.667694792	4.195243376	-3.922559624	9.62E-05	0.000783045	0.958539376	down
EPHA5	EPHA5	EPHA5	-3.291049871	6.402770655	-3.917105393	9.84E-05	0.00079931	0.93807456	down
ARPM1	ARPM1	ARPM1	-2.117324864	3.535295798	-3.916440515	9.87E-05	0.000801152	0.935581735	down
PAR4	PAR4	PAR4	-2.415137288	1.425584544	-3.91590625	9.89E-05	0.000802573	0.933578906	down
KLHL14	KLHL14	KLHL14	-2.767354935	2.60437557	-3.914600258	9.94E-05	0.000806516	0.928684168	down
KIF3A	KIF3A	KIF3A	-1.522315423	10.31272728	-3.913676308	9.98E-05	0.000808904	0.925222235	down
PDXK	PDXK	PDXK	-0.929865638	11.87275734	-3.913164021	1.00E-04	0.000810266	0.923303087	down
YJEFN3	YJEFN3	YJEFN3	-2.191771162	7.483639744	-3.912757077	0.000100136	0.000811283	0.921778752	down
COL10A1	COL10A1	COL10A1	-2.567762009	2.308786895	-3.911401438	0.000100688	0.000814788	0.916701883	down
MSC	MSC	MSC	-2.526983515	4.922494943	-3.910883416	0.000100899	0.000815857	0.914762332	down
TMEM66	TMEM66	TMEM66	-0.609693372	13.30218917	-3.906084407	0.000102879	0.000830559	0.896805831	down
TMEFF1	TMEFF1	TMEFF1	-1.338123687	8.909687108	-3.904968579	0.000103345	0.00083399	0.892633744	down
LOC440905	LOC440905	LOC440905	-2.652543874	3.356188889	-3.9044418	0.000103565	0.000835442	0.890664512	down
GDAP1	GDAP1	GDAP1	-1.394498795	9.968613533	-3.903163672	0.000104102	0.000839443	0.885887607	down
HMOX2	HMOX2	HMOX2	-0.858536241	10.25985869	-3.901565996	0.000104777	0.000844221	0.879918514	down
PGPEP1L	PGPEP1L	PGPEP1L	-1.293039699	0.754629986	-3.901043211	0.000104999	0.000845676	0.877965841	down
ELMOD1	ELMOD1	ELMOD1	-2.333680473	8.592861182	-3.899853889	0.000105505	0.000849418	0.873524493	down
ANKRD13C	ANKRD13C	ANKRD13C	-0.582573271	9.250736111	-3.899514955	0.00010565	0.000849916	0.872259031	down
SH3PXD2A	SH3PXD2A	SH3PXD2A	-1.810448149	9.705726781	-3.899309406	0.000105737	0.000850289	0.871491636	down
PTH2R	PTH2R	PTH2R	-2.913145696	3.115803205	-3.898558959	0.000106059	0.000852538	0.868690241	down
UBE2V2	UBE2V2	UBE2V2	-0.551083687	9.87818141	-3.897156564	0.000106661	0.000856711	0.863456532	down
LMAN1L	LMAN1L	LMAN1L	-1.816717991	1.061541595	-3.896729343	0.000106845	0.000857855	0.861862509	down
CCNDBP1	CCNDBP1	CCNDBP1	-0.881298436	8.967858618	-3.894831289	0.000107668	0.000863239	0.854782621	down
GABRA4	GABRA4	GABRA4	-4.611443056	5.68508198	-3.894475464	0.000107822	0.000864009	0.853455733	down
CACNA1E	CACNA1E	CACNA1E	-3.139078278	7.534759829	-3.893744313	0.000108141	0.000866225	0.850729603	down
AMY2A	AMY2A	AMY2A	-1.898943372	1.608121866	-3.892925859	0.000108499	0.000868753	0.847678536	down
NEFL	NEFL	NEFL	-5.256952037	8.352150641	-3.892330696	0.00010876	0.000870502	0.845460253	down
OTUB1	OTUB1	OTUB1	-0.675846341	11.15286738	-3.891335084	0.000109198	0.000873325	0.841750141	down
KCTD4	KCTD4	KCTD4	-3.091251564	6.051785897	-3.890690632	0.000109482	0.000875258	0.8393491	down
IFT80	IFT80	IFT80	-0.976514161	9.230701068	-3.890589011	0.000109527	0.000875276	0.838970524	down
PARM1	PARM1	PARM1	-2.581352626	8.380573077	-3.888999394	0.000110231	0.000879878	0.833049846	down
ACTR10	ACTR10	ACTR10	-0.679152367	9.9999849	-3.887847298	0.000110744	0.000883631	0.828760203	down
N4BP3	N4BP3	N4BP3	-1.960108221	5.791392664	-3.887110022	0.000111074	0.000885917	0.826015716	down
PPFIA2	PPFIA2	PPFIA2	-3.203381607	7.454274501	-3.886671594	0.00011127	0.000887048	0.824383917	down
KNDC1	KNDC1	KNDC1	-2.664833099	9.258407194	-3.886600794	0.000111302	0.000887048	0.824120418	down
OR2AG2	OR2AG2	OR2AG2	-0.506469412	0.13437792	-3.885489115	0.000111802	0.000890685	0.819983686	down
NIPAL1	NIPAL1	NIPAL1	-1.39703703	0.931293376	-3.884602793	0.000112202	0.000893524	0.816686351	down
CCDC3	CCDC3	CCDC3	-2.273728077	8.237326567	-3.882725456	0.000113054	0.000899259	0.809704578	down
ETS2	ETS2	ETS2	-1.176643945	10.13847671	-3.88224316	0.000113273	0.000900658	0.807911452	down
OGDHL	OGDHL	OGDHL	-3.477017561	7.212367521	-3.880899425	0.000113888	0.000904493	0.802916708	down
TEX2	TEX2	TEX2	-0.915518809	10.55968198	-3.880240705	0.00011419	0.000906544	0.800468809	down
NIPSNAP3B	NIPSNAP3B	NIPSNAP3B	-1.595426011	5.130377422	-3.877565985	0.000115426	0.000915893	0.790533255	down
POPDC3	POPDC3	POPDC3	-3.021908192	4.85789537	-3.875151014	0.000116552	0.000923865	0.781568202	down
HECW2	HECW2	HECW2	-1.628426944	7.589211538	-3.874631929	0.000116795	0.000925438	0.779641909	down
SCN3B	SCN3B	SCN3B	-3.406003429	9.655975855	-3.873572937	0.000117294	0.000928668	0.775712824	down
CCDC64	CCDC64	CCDC64	-2.97684792	5.687154701	-3.871031938	0.000118497	0.000936214	0.766289366	down
TMEM151A	TMEM151A	TMEM151A	-3.072700545	8.310824786	-3.8676768	0.000120104	0.000946904	0.753855688	down
SNCB	SNCB	SNCB	-4.097631062	8.763054345	-3.866172077	0.000120832	0.000951178	0.748282745	down
LOC283404	LOC283404	LOC283404	-1.107450861	0.372736966	-3.863071238	0.000122344	0.000961974	0.736804918	down
UROS	UROS	UROS	-1.066774118	9.385803989	-3.861928099	0.000122906	0.000965653	0.732575788	down
SORT1	SORT1	SORT1	-1.171691449	12.34887393	-3.859916606	0.0001239	0.000972109	0.725137026	down
KCNN1	KCNN1	KCNN1	-2.48363604	7.538113675	-3.859628076	0.000124044	0.000972401	0.724070308	down
ABCA2	ABCA2	ABCA2	-1.849186413	12.34132443	-3.858757808	0.000124477	0.000975013	0.720853323	down
RGPD3	RGPD3	RGPD3	-1.184746356	7.545872009	-3.858015465	0.000124848	0.000976931	0.71810977	down
KIFC2	KIFC2	KIFC2	-1.694082597	9.684643519	-3.857981618	0.000124864	0.000976931	0.71798469	down
LOC100128675	LOC100128675	LOC100128675	-2.787705194	1.943810256	-3.857631147	0.00012504	0.00097793	0.716689604	down
PPP2CA	PPP2CA	PPP2CA	-0.500420746	11.7007235	-3.856909736	0.000125402	0.000980013	0.714024147	down
UBE2Z	UBE2Z	UBE2Z	-0.544703357	10.7390963	-3.856683772	0.000125515	0.000980295	0.713189358	down
STS	STS	STS	-1.317847073	8.585219302	-3.85645244	0.000125631	0.000980689	0.712334785	down
CEND1	CEND1	CEND1	-2.049811291	10.1108485	-3.855167176	0.000126279	0.00098425	0.707587738	down
SOX7	SOX7	SOX7	-1.28496396	6.002928205	-3.853324771	0.000127214	0.00099003	0.700785565	down
CPT1C	CPT1C	CPT1C	-0.964557719	9.94105235	-3.853101913	0.000127327	0.000990162	0.699962984	down
OR13J1	OR13J1	OR13J1	-1.345497288	1.143366026	-3.851882317	0.00012795	0.000994211	0.695462187	down
ZCCHC2	ZCCHC2	ZCCHC2	-0.943041621	8.160155199	-3.851703265	0.000128042	0.000994211	0.694801531	down
RPS6KA2	RPS6KA2	RPS6KA2	-1.22137208	10.63554715	-3.850806873	0.000128501	0.000996816	0.691494505	down
PQLC1	PQLC1	PQLC1	-0.805015222	10.0276985	-3.850765226	0.000128523	0.000996816	0.691340873	down
TCAM1P	TCAM1P	TCAM1P	-1.726458336	1.056618376	-3.850323394	0.00012875	0.000998202	0.689711127	down
KCNA1	KCNA1	KCNA1	-3.700557461	5.992099786	-3.850220388	0.000128803	0.000998236	0.689331202	down
CRHR1	CRHR1	CRHR1	-3.040863214	5.127275356	-3.850109821	0.00012886	0.0009983	0.688923405	down
TMEM38A	TMEM38A	TMEM38A	-1.674439211	7.694326994	-3.849566604	0.00012914	0.001000093	0.686920037	down
SERINC1	SERINC1	SERINC1	-0.992153013	13.2158136	-3.84769136	0.000130112	0.001007237	0.680006286	down
CLUL1	CLUL1	CLUL1	-3.060620846	3.365218447	-3.847390137	0.000130268	0.00100807	0.678896022	down
SNX30	SNX30	SNX30	-1.189679469	9.596814031	-3.84638113	0.000130794	0.001011157	0.675177574	down
TLL2	TLL2	TLL2	-2.523193945	4.820317521	-3.846312269	0.00013083	0.001011157	0.674923838	down
KCNC2	KCNC2	KCNC2	-4.783460086	5.683050142	-3.844898014	0.000131572	0.001016239	0.669713609	down
CDK5	CDK5	CDK5	-0.965154476	9.151479843	-3.844547702	0.000131756	0.001016757	0.668423314	down
AHRR	AHRR	AHRR	-1.569541765	5.553017308	-3.844450274	0.000131807	0.001016757	0.668064481	down
ATP1A3	ATP1A3	ATP1A3	-3.113091923	11.7052411	-3.839536277	0.000134417	0.001034328	0.649977208	down
GPR21	GPR21	GPR21	-2.453990115	2.481068447	-3.839253589	0.000134569	0.001035106	0.648937371	down
TAC3	TAC3	TAC3	-4.148413788	3.868813319	-3.838803088	0.000134811	0.001036579	0.647280409	down
KCNJ6	KCNJ6	KCNJ6	-2.604876872	2.818916382	-3.83838195	0.000135037	0.001037933	0.645731614	down
CLDN6	CLDN6	CLDN6	-1.319100459	1.301854843	-3.836276755	0.000136176	0.001045897	0.63799189	down
RNF128	RNF128	RNF128	-3.657980976	3.93689302	-3.834322876	0.00013724	0.001053678	0.630812121	down
LOC729991	LOC729991	LOC729991	-1.005508321	8.193253419	-3.834096244	0.000137364	0.001054235	0.629979559	down
PHACTR1	PHACTR1	PHACTR1	-2.135271937	7.443056553	-3.833123087	0.000137897	0.001057539	0.626405086	down
AHI1	AHI1	AHI1	-0.998686298	8.338226852	-3.832260145	0.000138372	0.001059992	0.623236164	down
TMTC1	TMTC1	TMTC1	-1.848526198	8.430519943	-3.829232972	0.00014005	0.001071243	0.612125092	down
SLC45A4	SLC45A4	SLC45A4	-1.284768637	8.104202137	-3.829027178	0.000140164	0.001071323	0.611370045	down
MAGEC3	MAGEC3	MAGEC3	-2.11524274	1.864843091	-3.828257043	0.000140594	0.001073811	0.608544796	down
C11orf41	C11orf41	C11orf41	-2.121605811	9.806005342	-3.827795719	0.000140853	0.001075237	0.606852681	down
CLEC2L	CLEC2L	CLEC2L	-4.082584648	4.87729359	-3.826565855	0.000141543	0.001079854	0.602342562	down
ANKS1B	ANKS1B	ANKS1B	-2.650678034	8.941021439	-3.825090237	0.000142376	0.001085401	0.596933048	down
C17orf108	C17orf108	C17orf108	-1.195414433	8.829779915	-3.816887906	0.000147091	0.001118025	0.566900331	down
RGS7	RGS7	RGS7	-3.078095524	6.882568234	-3.81603495	0.00014759	0.001121037	0.563780791	down
COX7A1	COX7A1	COX7A1	-2.518649455	6.531649644	-3.816023378	0.000147597	0.001121037	0.563738475	down
SNX25	SNX25	SNX25	-0.839041951	7.951654131	-3.815813672	0.00014772	0.001121555	0.562971614	down
SBF1	SBF1	SBF1	-1.233320057	11.75850427	-3.815341729	0.000147996	0.001123241	0.561245947	down
CAND2	CAND2	CAND2	-0.915637819	8.629363818	-3.814551709	0.000148461	0.00112635	0.558357684	down
SUN2	SUN2	SUN2	-1.180563429	11.69172514	-3.814109416	0.000148722	0.001127494	0.55674094	down
GNAQ	GNAQ	GNAQ	-0.787648623	11.15048141	-3.81313309	0.000149299	0.001131033	0.553172742	down
SLC17A6	SLC17A6	SLC17A6	-4.262181607	4.062615812	-3.812900407	0.000149436	0.001131659	0.552322479	down
CBLN4	CBLN4	CBLN4	-4.339479857	4.58690812	-3.811295766	0.00015039	0.001138461	0.54646021	down
C17orf51	C17orf51	C17orf51	-1.19129076	9.425174217	-3.808245794	0.000152218	0.001150604	0.535324206	down
TRIM43	TRIM43	TRIM43	-0.557623572	0.063388105	-3.807928472	0.00015241	0.001151203	0.534166097	down
ARHGAP26	ARHGAP26	ARHGAP26	-1.390741463	9.558964103	-3.807314592	0.000152781	0.001152526	0.531925921	down
ANXA11	ANXA11	ANXA11	-1.399203156	9.810262678	-3.80588773	0.000153646	0.001157987	0.526720342	down
C1orf70	C1orf70	C1orf70	-1.473400072	6.530194231	-3.805689076	0.000153767	0.001158473	0.525995748	down
TSPYL6	TSPYL6	TSPYL6	-1.191559813	0.98434708	-3.803441445	0.000155141	0.001166682	0.517799985	down
NRIP2	NRIP2	NRIP2	-1.743903156	6.659017806	-3.802763634	0.000155557	0.001169387	0.515329324	down
DOC2B	DOC2B	DOC2B	-3.094755395	3.591267023	-3.802029599	0.00015601	0.001171929	0.512654201	down
MFN2	MFN2	MFN2	-0.746731463	11.46052714	-3.799741828	0.000157427	0.001181713	0.504319808	down
C19orf33	C19orf33	C19orf33	-1.733742697	0.665385897	-3.799411506	0.000157633	0.001182393	0.503116834	down
CACYBP	CACYBP	CACYBP	-0.654306471	10.54103383	-3.797389374	0.000158898	0.001191009	0.495754785	down
NGB	NGB	NGB	-4.090805753	3.57971104	-3.797093969	0.000159083	0.001191965	0.494679608	down
ENTPD3	ENTPD3	ENTPD3	-3.702737762	4.603295014	-3.796610957	0.000159387	0.001193806	0.492921777	down
SLC9A1	SLC9A1	SLC9A1	-1.274330129	9.011946296	-3.796505368	0.000159454	0.001193868	0.492537535	down
COCH	COCH	COCH	-2.560611263	4.748126709	-3.796363931	0.000159543	0.0011941	0.492022856	down
MBLAC1	MBLAC1	MBLAC1	-1.047365065	5.801994801	-3.796148694	0.000159679	0.00119468	0.491239656	down
CDS1	CDS1	CDS1	-2.642171377	6.840747507	-3.795779851	0.000159911	0.001195986	0.489897622	down
HTR1B	HTR1B	HTR1B	-2.120051406	1.765088675	-3.791124117	0.000162878	0.00121684	0.472968497	down
LOC255167	LOC255167	LOC255167	-3.089167159	3.771115456	-3.790410586	0.000163337	0.001219827	0.470375725	down
WIF1	WIF1	WIF1	-5.032295897	3.951766667	-3.789612487	0.000163852	0.001223228	0.467476212	down
DOHH	DOHH	DOHH	-1.175233917	8.450656695	-3.788140022	0.000164806	0.001229457	0.462128245	down
MTMR6	MTMR6	MTMR6	-0.820627719	9.719077208	-3.786609517	0.000165803	0.001236448	0.456571589	down
LY6H	LY6H	LY6H	-3.253082425	8.251187678	-3.785346477	0.000166631	0.001241716	0.451987617	down
FKBP8	FKBP8	FKBP8	-0.816709383	12.85652764	-3.783586218	0.00016779	0.00124945	0.445601523	down
LOC100130093	LOC100130093	LOC100130093	-1.180622626	5.567446368	-3.782078092	0.00016879	0.001256437	0.440132416	down
ANKH	ANKH	ANKH	-1.054071564	10.76017607	-3.779627885	0.000170426	0.001266177	0.431251381	down
DYDC2	DYDC2	DYDC2	-2.925623644	2.323554131	-3.7796145	0.000170435	0.001266177	0.431202879	down
DNAJC16	DNAJC16	DNAJC16	-0.762840416	8.92185292	-3.779577753	0.000170459	0.001266177	0.431069731	down
CACNB2	CACNB2	CACNB2	-2.106768838	7.512576638	-3.779564206	0.000170468	0.001266177	0.431020643	down
CLEC4GP1	CLEC4GP1	CLEC4GP1	-3.228161349	2.358611254	-3.779269741	0.000170666	0.001266271	0.429953713	down
TCEAL7	TCEAL7	TCEAL7	-1.510973989	9.276347934	-3.777733984	0.0001717	0.001273024	0.424390517	down
TGOLN2	TGOLN2	TGOLN2	-0.742785122	11.99524537	-3.77690507	0.000172261	0.00127564	0.421388725	down
DCAF12L2	DCAF12L2	DCAF12L2	-3.179083644	2.513359402	-3.776863014	0.000172289	0.00127564	0.421236441	down
TNNT2	TNNT2	TNNT2	-3.973306571	2.346333333	-3.776320094	0.000172658	0.001277672	0.419270699	down
PRKAR2B	PRKAR2B	PRKAR2B	-1.70317825	8.72037265	-3.776257046	0.0001727	0.001277672	0.41904244	down
ENAM	ENAM	ENAM	-0.788160387	0.307273291	-3.77420422	0.0001741	0.001286215	0.411612365	down
C14orf129	C14orf129	C14orf129	-1.050047188	8.193451781	-3.774195525	0.000174106	0.001286215	0.411580904	down
DRGX	DRGX	DRGX	-1.165871435	0.355452493	-3.772077809	0.000175561	0.001295564	0.403920042	down
TAS2R1	TAS2R1	TAS2R1	-0.69834396	0.27365	-3.771333681	0.000176075	0.00129854	0.401229134	down
KIAA1797	KIAA1797	KIAA1797	-1.238322367	8.938317593	-3.771310774	0.00017609	0.00129854	0.401146304	down
SIRT5	SIRT5	SIRT5	-0.690177288	8.305398504	-3.769198516	0.000177557	0.001307478	0.39351079	down
HEATR4	HEATR4	HEATR4	-1.673955337	1.955227422	-3.762762619	0.000182097	0.001338031	0.370271229	down
PPL	PPL	PPL	-3.833154591	5.93734708	-3.761406401	0.000183068	0.001343413	0.365378884	down
DYNLL2	DYNLL2	DYNLL2	-0.987638221	11.34321624	-3.761373443	0.000183092	0.001343413	0.365260014	down
EFNA3	EFNA3	EFNA3	-1.629039785	7.791203063	-3.759207438	0.000184652	0.001353895	0.357450064	down
DYSF	DYSF	DYSF	-1.967706069	7.919048932	-3.759053774	0.000184763	0.001354226	0.356896164	down
AMIGO1	AMIGO1	AMIGO1	-1.808532339	7.620268946	-3.758216767	0.00018537	0.001358022	0.35387945	down
RNF208	RNF208	RNF208	-1.422776729	8.625897009	-3.758156823	0.000185413	0.001358022	0.353663426	down
CHP	CHP	CHP	-0.641688006	10.80380242	-3.755797785	0.000187134	0.00136867	0.345164651	down
STK24	STK24	STK24	-0.673582023	10.31967557	-3.754836037	0.000187839	0.001372853	0.341701283	down
CSRNP2	CSRNP2	CSRNP2	-0.644711392	9.96590057	-3.754469256	0.000188109	0.001374336	0.340380688	down
PTPRN	PTPRN	PTPRN	-3.729892525	9.443993661	-3.754339354	0.000188205	0.001374545	0.339913005	down
BAAT	BAAT	BAAT	-1.802907618	3.054913604	-3.753117105	0.000189107	0.001380152	0.335513329	down
C16orf46	C16orf46	C16orf46	-0.906503974	6.204912607	-3.752116948	0.000189848	0.001385069	0.331914133	down
GALNTL4	GALNTL4	GALNTL4	-1.281116442	8.579188319	-3.751198194	0.000190532	0.00138956	0.328608687	down
EID2	EID2	EID2	-0.835108077	8.409279986	-3.750100635	0.000191351	0.001394425	0.324660963	down
SGPP2	SGPP2	SGPP2	-1.402040933	5.021385114	-3.750051879	0.000191387	0.001394425	0.324485623	down
FAM19A4	FAM19A4	FAM19A4	-2.642511047	3.066710256	-3.749818251	0.000191562	0.001395094	0.323645458	down
PRDM8	PRDM8	PRDM8	-2.846186643	7.044205342	-3.749430616	0.000191853	0.001396714	0.322251572	down
RUNDC3B	RUNDC3B	RUNDC3B	-1.634053917	7.205124644	-3.749283984	0.000191963	0.00139702	0.321724338	down
SGSM3	SGSM3	SGSM3	-0.79324406	10.05678583	-3.748842613	0.000192294	0.001398935	0.320137449	down
GABARAPL3	GABARAPL3	GABARAPL3	-1.484536098	1.849817521	-3.748703764	0.000192398	0.001399199	0.319638273	down
APP	APP	APP	-0.814768967	14.82299423	-3.747958489	0.000192959	0.001402111	0.316959241	down
RSPO3	RSPO3	RSPO3	-3.298050617	3.566179772	-3.747899831	0.000193004	0.001402111	0.316748406	down
LIN28B	LIN28B	LIN28B	-2.237740387	1.056097934	-3.747385467	0.000193392	0.001404435	0.314899754	down
EIF4A2	EIF4A2	EIF4A2	-0.82900627	12.89505833	-3.746752596	0.000193871	0.001407413	0.312625516	down
FKBP1B	FKBP1B	FKBP1B	-2.054439354	6.522933405	-3.746320938	0.000194198	0.001408294	0.311074555	down
FAM75A3	FAM75A3	FAM75A3	-0.70925043	0.187901211	-3.745637341	0.000194717	0.001411062	0.308618717	down
ZNF541	ZNF541	ZNF541	-2.003292095	2.116696368	-3.744559368	0.000195538	0.001415515	0.304746948	down
RAB4B	RAB4B	RAB4B	-0.998039656	9.487188889	-3.744239516	0.000195783	0.001416784	0.303598338	down
OTUD5	OTUD5	OTUD5	-0.59101307	10.81957642	-3.744017488	0.000195952	0.001417013	0.302801076	down
SYTL5	SYTL5	SYTL5	-3.014255179	4.808393875	-3.743028127	0.00019671	0.001421995	0.299249013	down
ATP2B2	ATP2B2	ATP2B2	-2.373420961	10.31286375	-3.742717702	0.000196949	0.001423218	0.298134693	down
LOC283392	LOC283392	LOC283392	-2.960828178	2.578780342	-3.741834551	0.000197629	0.001427126	0.294964964	down
CACNA2D3	CACNA2D3	CACNA2D3	-3.416832123	5.795724288	-3.741732305	0.000197708	0.001427193	0.294598036	down
MACROD2	MACROD2	MACROD2	-2.483266298	6.505800783	-3.741040793	0.000198242	0.001430546	0.292116689	down
ARFGEF2	ARFGEF2	ARFGEF2	-0.93097561	9.815255271	-3.740483802	0.000198673	0.00143265	0.290118363	down
NMT1	NMT1	NMT1	-0.517747762	11.4268599	-3.739422134	0.000199497	0.00143783	0.286310184	down
RAB11FIP2	RAB11FIP2	RAB11FIP2	-1.121942654	8.97258839	-3.739378414	0.000199531	0.00143783	0.286153384	down
KIAA1598	KIAA1598	KIAA1598	-1.948913673	10.11610748	-3.738467797	0.000200241	0.001442437	0.282887891	down
ARRB1	ARRB1	ARRB1	-1.763005136	8.51549188	-3.738168297	0.000200475	0.001443616	0.28181404	down
MRAS	MRAS	MRAS	-0.974804232	11.17893882	-3.737713928	0.00020083	0.001445668	0.280185073	down
HFE2	HFE2	HFE2	-1.074302123	0.712189601	-3.7371711	0.000201256	0.001447715	0.278239218	down
FBXO45	FBXO45	FBXO45	-0.631199842	9.419615883	-3.736392416	0.000201867	0.001451088	0.275448373	down
BAIAP2L1	BAIAP2L1	BAIAP2L1	-1.668144548	3.629136823	-3.735790662	0.000202341	0.001453487	0.273292037	down
PKP1	PKP1	PKP1	-2.945134204	3.056162536	-3.735112725	0.000202876	0.001455294	0.270863101	down
CHRNA2	CHRNA2	CHRNA2	-3.66013109	3.018698219	-3.73483449	0.000203096	0.001456363	0.269866356	down
SHOC2	SHOC2	SHOC2	-0.766597202	9.540962892	-3.733136558	0.000204444	0.001463397	0.263785246	down
MATN1	MATN1	MATN1	-1.496624792	2.702774929	-3.733129296	0.00020445	0.001463397	0.263759246	down
C5orf22	C5orf22	C5orf22	-0.644445983	8.645444088	-3.733059842	0.000204505	0.001463397	0.263510553	down
KCNS1	KCNS1	KCNS1	-4.473236341	4.838064316	-3.73292974	0.000204609	0.001463629	0.263044714	down
PCP4L1	PCP4L1	PCP4L1	-3.589922253	5.541126994	-3.73280699	0.000204706	0.001463818	0.262605215	down
ATP1A1	ATP1A1	ATP1A1	-1.159646542	12.92643305	-3.732658123	0.000204825	0.001464157	0.262072222	down
CLIP3	CLIP3	CLIP3	-1.119109957	12.73158091	-3.732447241	0.000204993	0.00146485	0.261317232	down
PGAM1	PGAM1	PGAM1	-0.785014175	12.19261709	-3.731692526	0.000205597	0.001467627	0.258615566	down
PANX2	PANX2	PANX2	-2.159541076	7.052280271	-3.729344634	0.000207484	0.001479042	0.250214136	down
KATNB1	KATNB1	KATNB1	-0.755481994	9.692998932	-3.727036996	0.000209354	0.001490824	0.241961692	down
SYNPO	SYNPO	SYNPO	-2.705641765	10.20300919	-3.726436992	0.000209843	0.001493788	0.239816796	down
ABTB1	ABTB1	ABTB1	-1.361423085	8.530193661	-3.724491522	0.000211436	0.001504084	0.232864405	down
NAPEPLD	NAPEPLD	NAPEPLD	-0.751677245	9.548096581	-3.72421917	0.00021166	0.001504855	0.231891397	down
INF2	INF2	INF2	-1.453998953	10.46791717	-3.724181393	0.000211691	0.001504855	0.231756439	down
CDK20	CDK20	CDK20	-0.80665977	8.49906567	-3.723928386	0.000211899	0.001505814	0.230852614	down
HSP90AA1	HSP90AA1	HSP90AA1	-0.763215997	14.23432001	-3.723609518	0.000212162	0.001507058	0.229713595	down
MAP1B	MAP1B	MAP1B	-1.227894405	13.59985128	-3.722731745	0.000212887	0.001511262	0.226578612	down
DNAJC21	DNAJC21	DNAJC21	-0.607728235	8.940740313	-3.722282997	0.000213258	0.001513375	0.224976176	down
PNMA6A	PNMA6A	PNMA6A	-2.33012307	7.835813248	-3.720968553	0.00021435	0.001518496	0.220283487	down
FLJ23867	FLJ23867	FLJ23867	-1.358269125	6.776445157	-3.717611001	0.000217162	0.001535766	0.20830393	down
CNNM4	CNNM4	CNNM4	-0.695668364	8.183786538	-3.717006691	0.000217671	0.001538443	0.206148892	down
NAP1L2	NAP1L2	NAP1L2	-2.521478637	8.655460613	-3.716895827	0.000217765	0.001538443	0.205753572	down
ESRP1	ESRP1	ESRP1	-1.998189842	1.321602279	-3.716367899	0.000218211	0.001541067	0.203871247	down
OTUD7A	OTUD7A	OTUD7A	-2.098134806	5.995689174	-3.716068574	0.000218465	0.001542327	0.202804122	down
CAMK1	CAMK1	CAMK1	-1.036868766	9.483556339	-3.715129702	0.000219262	0.001547421	0.199457472	down
KIAA0232	KIAA0232	KIAA0232	-0.872047575	10.79874359	-3.714659043	0.000219662	0.001549715	0.197780093	down
CNIH2	CNIH2	CNIH2	-1.608560832	9.214596154	-3.714403011	0.000219881	0.001550721	0.196867709	down
KCNA3	KCNA3	KCNA3	-2.678306643	4.137909615	-3.713498441	0.000220653	0.0015551	0.193644703	down
GGNBP1	GGNBP1	GGNBP1	-1.228058623	0.537768234	-3.712228558	0.000221742	0.001561701	0.189121353	down
C14orf169	C14orf169	C14orf169	-1.498978623	6.459697863	-3.711555717	0.000222321	0.001565241	0.186725281	down
ACTN2	ACTN2	ACTN2	-1.726097704	9.066296439	-3.711101915	0.000222712	0.001567458	0.185109469	down
RIMS1	RIMS1	RIMS1	-3.317989512	6.967462892	-3.709104858	0.000224441	0.001575849	0.17800099	down
DAGLB	DAGLB	DAGLB	-0.643900445	9.458665741	-3.708750979	0.000224749	0.00157747	0.176741749	down
HERC1	HERC1	HERC1	-1.287888307	10.67488469	-3.707780301	0.000225595	0.001582328	0.173288287	down
CDCP2	CDCP2	CDCP2	-1.11963099	1.00424359	-3.706771312	0.000226478	0.001587978	0.169699441	down
CHSY3	CHSY3	CHSY3	-2.04740396	5.398058689	-3.706184858	0.000226993	0.001589584	0.167613932	down
MTMR9	MTMR9	MTMR9	-0.9690833	9.672099003	-3.703378316	0.000229471	0.001605671	0.15763787	down
FAM83F	FAM83F	FAM83F	-0.995888752	0.471384473	-3.702987835	0.000229818	0.00160755	0.156250453	down
PLEKHM2	PLEKHM2	PLEKHM2	-0.81282231	11.31596702	-3.700733821	0.000231829	0.001619964	0.148244466	down
MPO	MPO	MPO	-2.561073013	2.730588248	-3.700391943	0.000232136	0.001621468	0.147030565	down
ARX	ARX	ARX	-3.058833314	5.609113248	-3.699086028	0.00023331	0.001628649	0.142394664	down
RNF175	RNF175	RNF175	-2.595934232	5.850435328	-3.698671243	0.000233684	0.001630153	0.140922537	down
VAX1	VAX1	VAX1	-2.954326141	2.911876068	-3.698286331	0.000234032	0.001632024	0.139556576	down
AJAP1	AJAP1	AJAP1	-2.612627231	5.904521225	-3.696581645	0.000235578	0.001642246	0.133508691	down
LGI3	LGI3	LGI3	-3.149811277	9.214803276	-3.696170731	0.000235952	0.001643738	0.132051251	down
RUFY2	RUFY2	RUFY2	-0.918522109	9.222100071	-3.694304464	0.000237658	0.001655061	0.125433892	down
EGFL7	EGFL7	EGFL7	-1.378262884	8.565293803	-3.693845703	0.000238079	0.001657432	0.123807717	down
ALKBH6	ALKBH6	ALKBH6	-1.065806872	6.893904345	-3.692866503	0.00023898	0.001662578	0.120337393	down
MGAT5B	MGAT5B	MGAT5B	-2.256909455	8.637985399	-3.690975472	0.00024073	0.001673049	0.113638007	down
FAM110C	FAM110C	FAM110C	-2.510027461	1.955470228	-3.689244728	0.000242342	0.001683681	0.107509364	down
ANO4	ANO4	ANO4	-2.868538235	6.011292949	-3.688263339	0.00024326	0.001689331	0.104035446	down
TTC9B	TTC9B	TTC9B	-3.129187676	6.680679986	-3.688199991	0.00024332	0.001689331	0.103811239	down
SH3GL3	SH3GL3	SH3GL3	-3.311360689	7.343824501	-3.686658925	0.000244769	0.00169767	0.098358062	down
RAPGEF3	RAPGEF3	RAPGEF3	-1.702016743	8.853965883	-3.686115721	0.000245282	0.001700652	0.096436416	down
C9orf25	C9orf25	C9orf25	-0.990277604	10.96599566	-3.68582685	0.000245555	0.00170197	0.095414616	down
FAM71E1	FAM71E1	FAM71E1	-1.876587346	4.988418661	-3.685026859	0.000246312	0.001706071	0.092585263	down
ASPHD1	ASPHD1	ASPHD1	-2.251160502	8.536333405	-3.684305039	0.000246998	0.001709666	0.090032891	down
MYADM	MYADM	MYADM	-1.523038594	9.549209259	-3.684096796	0.000247196	0.001710234	0.089296626	down
UNC5C	UNC5C	UNC5C	-2.815630588	4.719983761	-3.68329104	0.000247964	0.001714042	0.086448177	down
LNX1	LNX1	LNX1	-2.440607418	7.376635826	-3.682636684	0.00024859	0.001716691	0.084135385	down
LRTM2	LRTM2	LRTM2	-4.162665481	5.560403134	-3.682331649	0.000248882	0.001718069	0.083057387	down
FBXW12	FBXW12	FBXW12	-1.266394634	1.121405271	-3.681355431	0.000249818	0.001723377	0.079607996	down
KRT17	KRT17	KRT17	-3.620859986	3.341909615	-3.680403462	0.000250735	0.001727959	0.076245135	down
PLIN4	PLIN4	PLIN4	-2.301396973	5.557814744	-3.679864636	0.000251255	0.001730382	0.074342085	down
CNNM1	CNNM1	CNNM1	-3.606945108	5.959565385	-3.677950549	0.000253112	0.001741334	0.06758399	down
ABCA5	ABCA5	ABCA5	-2.703008723	6.679383476	-3.677875313	0.000253185	0.001741334	0.067318422	down
PRDM12	PRDM12	PRDM12	-1.871912755	2.075539957	-3.67721872	0.000253825	0.001744777	0.065001005	down
NCRNA00207	NCRNA00207	NCRNA00207	-0.804386973	0.258302279	-3.676881029	0.000254154	0.001746248	0.063809296	down
KLF8	KLF8	KLF8	-2.038798293	4.691403063	-3.676026154	0.000254991	0.001751409	0.060792912	down
CHRD	CHRD	CHRD	-1.471272123	8.312667023	-3.675078619	0.000255921	0.001756623	0.05745037	down
PNMA2	PNMA2	PNMA2	-1.309347231	11.9471386	-3.674796212	0.000256199	0.001757942	0.056454304	down
RHEBL1	RHEBL1	RHEBL1	-1.972904605	3.997427422	-3.674296415	0.000256691	0.001760732	0.054691677	down
GRIN1	GRIN1	GRIN1	-5.155391119	8.507408191	-3.674193264	0.000256793	0.001760842	0.054327923	down
NEFH	NEFH	NEFH	-3.178874362	7.381707194	-3.672719654	0.000258251	0.001769654	0.049132439	down
ZNF385B	ZNF385B	ZNF385B	-3.15745264	4.930056339	-3.672405474	0.000258562	0.001771199	0.048024999	down
LOC100190940	LOC100190940	LOC100190940	-1.477850172	1.318935826	-3.671393863	0.000259569	0.001776314	0.044459831	down
KLC3	KLC3	KLC3	-1.201043802	3.011250641	-3.670262637	0.000260698	0.001782702	0.040474229	down
USP32	USP32	USP32	-0.850192755	10.36486275	-3.670109293	0.000260852	0.001782717	0.039934049	down
TUBA3C	TUBA3C	TUBA3C	-0.577717274	0.198717521	-3.668037846	0.000262933	0.001794553	0.032639158	down
C20orf46	C20orf46	C20orf46	-1.50467373	5.900463319	-3.666321093	0.00026467	0.001804009	0.026596374	down
LOC284233	LOC284233	LOC284233	-2.0561734	1.647651709	-3.665241034	0.000265768	0.001810894	0.022796078	down
C15orf2	C15orf2	C15orf2	-1.322735696	0.583725499	-3.664981094	0.000266033	0.001812097	0.021881611	down
SOCS5	SOCS5	SOCS5	-0.619159613	8.870050356	-3.66457194	0.000266451	0.001813137	0.020442343	down
DSG1	DSG1	DSG1	-1.566864663	1.101655342	-3.664110642	0.000266922	0.001815744	0.018819832	down
FBLN2	FBLN2	FBLN2	-2.295086901	7.063519872	-3.663865564	0.000267173	0.001816246	0.017957903	down
PHLPP2	PHLPP2	PHLPP2	-1.16470165	8.897793946	-3.663775092	0.000267266	0.001816275	0.017639734	down
L1TD1	L1TD1	L1TD1	-1.511393099	1.084091809	-3.662851277	0.000268214	0.001822112	0.014391301	down
KLHL26	KLHL26	KLHL26	-2.306150746	7.471234829	-3.660649451	0.000270485	0.001835116	0.006652143	down
ATPIF1	ATPIF1	ATPIF1	-0.773849024	10.35572272	-3.659946107	0.000271215	0.001838243	0.004180915	down
RLIM	RLIM	RLIM	-0.611331019	10.50318319	-3.659793773	0.000271373	0.001838708	0.003645743	down
CHM	CHM	CHM	-0.888689613	8.829520085	-3.659662868	0.000271509	0.001839023	0.003185875	down
PXK	PXK	PXK	-1.117465194	8.55781396	-3.659227344	0.000271962	0.001840877	0.001655984	down
GSTO2	GSTO2	GSTO2	-1.834299971	4.599704843	-3.65730036	0.000273975	0.001852672	-0.005110934	down
C20orf114	C20orf114	C20orf114	-0.757953874	0.120144658	-3.656265574	0.000275062	0.001858185	-0.008743337	down
KCNC1	KCNC1	KCNC1	-2.308800416	8.351564031	-3.655808567	0.000275543	0.001860824	-0.010347255	down
ST6GALNAC6	ST6GALNAC6	ST6GALNAC6	-0.937931894	10.82178853	-3.655343722	0.000276034	0.00186291	-0.011978477	down
GLRB	GLRB	GLRB	-1.525470516	9.080794658	-3.65381425	0.000277653	0.001872606	-0.017344266	down
FBXO16	FBXO16	FBXO16	-1.405728178	5.050804131	-3.651800415	0.000279798	0.001885219	-0.024406031	down
C9orf45	C9orf45	C9orf45	-1.623142095	7.843738746	-3.648779604	0.000283046	0.001905225	-0.034991862	down
CNNM2	CNNM2	CNNM2	-1.199163486	7.618577564	-3.64862197	0.000283217	0.001905323	-0.035544029	down
AATK	AATK	AATK	-2.513124017	9.884595726	-3.648594534	0.000283246	0.001905323	-0.035640129	down
GBA2	GBA2	GBA2	-0.692462726	10.52052934	-3.648334823	0.000283527	0.001906589	-0.036549797	down
USP22	USP22	USP22	-0.611439813	12.76231517	-3.647427628	0.000284511	0.001911804	-0.039726864	down
UPF0639	UPF0639	UPF0639	-1.668550129	1.500354131	-3.646545771	0.00028547	0.001916709	-0.042814466	down
CAMSAP1	CAMSAP1	CAMSAP1	-0.947500904	10.49338768	-3.643211529	0.000289125	0.001939151	-0.05448199	down
PAX2	PAX2	PAX2	-2.592151736	1.722890883	-3.642720689	0.000289667	0.001941611	-0.056198724	down
PNMA3	PNMA3	PNMA3	-2.896078666	7.565488675	-3.642707799	0.000289681	0.001941611	-0.056243802	down
TOMM70A	TOMM70A	TOMM70A	-0.574344978	10.6476458	-3.642508141	0.000289902	0.001942456	-0.05694205	down
ATP8A1	ATP8A1	ATP8A1	-2.344122296	10.36489373	-3.64165038	0.000290852	0.001947548	-0.059941396	down
SP7	SP7	SP7	-1.817667073	2.383979274	-3.641560773	0.000290951	0.001947578	-0.060254687	down
ACTR1A	ACTR1A	ACTR1A	-0.71699792	11.7382089	-3.638211131	0.000294689	0.00197003	-0.071960656	down
FABP6	FABP6	FABP6	-2.989500072	2.899592664	-3.637145019	0.000295888	0.001977402	-0.075684216	down
KLHL18	KLHL18	KLHL18	-0.580455581	8.727998718	-3.636762838	0.000296319	0.001979638	-0.077018788	down
SLC6A13	SLC6A13	SLC6A13	-2.447603113	4.868389957	-3.635059308	0.000298247	0.001991809	-0.082965845	down
WSCD2	WSCD2	WSCD2	-4.095121707	5.916485826	-3.633941867	0.000299518	0.001999061	-0.086865399	down
RFK	RFK	RFK	-0.889411822	9.28164302	-3.633789484	0.000299692	0.001999571	-0.087397084	down
AKR1E2	AKR1E2	AKR1E2	-1.65195627	2.051469801	-3.631881723	0.000301875	0.002013483	-0.094051696	down
TPD52	TPD52	TPD52	-1.356806241	10.09455762	-3.62679802	0.000307766	0.00205011	-0.111768147	down
PJA1	PJA1	PJA1	-0.682899828	10.58660413	-3.62394541	0.000311119	0.002071099	-0.12169889	down
GPR12	GPR12	GPR12	-3.282206614	5.467250926	-3.623729026	0.000311374	0.002072129	-0.122451877	down
VAMP1	VAMP1	VAMP1	-1.680481334	8.729807906	-3.620712524	0.00031496	0.002091716	-0.13294439	down
CCDC149	CCDC149	CCDC149	-0.761275968	8.853346225	-3.620652893	0.000315031	0.002091716	-0.133151726	down
CDK5R2	CDK5R2	CDK5R2	-3.131953615	7.787213746	-3.62047789	0.00031524	0.002092429	-0.133760184	down
MPRIP	MPRIP	MPRIP	-0.89340792	11.61531538	-3.620263329	0.000315497	0.002093456	-0.134506141	down
ADCY5	ADCY5	ADCY5	-2.348060445	8.244503632	-3.618060431	0.000318144	0.002108974	-0.142162409	down
OCIAD1	OCIAD1	OCIAD1	-0.540796184	11.52067564	-3.617019737	0.000319401	0.002115262	-0.145777827	down
MTL5	MTL5	MTL5	-1.680069842	2.432036467	-3.615239565	0.000321564	0.002127364	-0.151959902	down
REM2	REM2	REM2	-1.621762884	3.590728134	-3.613702647	0.000323441	0.002136503	-0.157294864	down
CCDC110	CCDC110	CCDC110	-1.598985495	3.362923291	-3.612155398	0.000325342	0.002146986	-0.162663482	down
TMEM88B	TMEM88B	TMEM88B	-2.960543945	2.30218255	-3.611974658	0.000325565	0.002147224	-0.163290468	down
LOC91948	LOC91948	LOC91948	-0.554181076	0.162446083	-3.611084193	0.000326664	0.002152942	-0.166379036	down
TUBB4	TUBB4	TUBB4	-2.647243429	12.38117158	-3.610806354	0.000327008	0.002154516	-0.167342565	down
WDR17	WDR17	WDR17	-1.499087288	8.118009972	-3.608889955	0.000329388	0.002167506	-0.173986597	down
C1orf204	C1orf204	C1orf204	-2.261075352	5.347489174	-3.607928147	0.000330589	0.002174619	-0.177319839	down
ADAM23	ADAM23	ADAM23	-1.552254405	8.690861538	-3.60739008	0.000331262	0.002178351	-0.179184194	down
NDRG3	NDRG3	NDRG3	-1.002509397	11.08213098	-3.60711769	0.000331604	0.002179898	-0.180127901	down
PKLR	PKLR	PKLR	-1.719958981	1.285871439	-3.606798044	0.000332005	0.002181836	-0.181235236	down
JAKMIP3	JAKMIP3	JAKMIP3	-2.48971594	6.71369708	-3.606656038	0.000332183	0.00218231	-0.181727152	down
LOC399815	LOC399815	LOC399815	-1.629222296	1.696201852	-3.606272048	0.000332666	0.002184781	-0.183057219	down
PTPRN2	PTPRN2	PTPRN2	-1.438875438	10.86621296	-3.604675727	0.000334679	0.0021966	-0.188585105	down
SNX32	SNX32	SNX32	-1.807566858	6.88590755	-3.602829138	0.000337023	0.002209157	-0.194976698	down
SLITRK4	SLITRK4	SLITRK4	-3.315464892	4.80008953	-3.60179383	0.000338343	0.002217106	-0.198558826	down
GJB3	GJB3	GJB3	-1.846912152	2.059602493	-3.600874473	0.00033952	0.002224107	-0.201738941	down
ANKRD24	ANKRD24	ANKRD24	-2.103996098	7.38282963	-3.600040135	0.000340592	0.002229702	-0.204624289	down
MET	MET	MET	-3.642804648	5.936661254	-3.598356021	0.000342764	0.002241494	-0.210446419	down
LOC285696	LOC285696	LOC285696	-2.726289727	3.022848291	-3.594581298	0.000347679	0.002269589	-0.22348643	down
FAM81A	FAM81A	FAM81A	-2.362304089	7.582321439	-3.594193615	0.000348188	0.002272187	-0.224824959	down
CUL2	CUL2	CUL2	-0.65079142	9.272303846	-3.593141907	0.000349571	0.002280488	-0.228455423	down
NEGR1	NEGR1	NEGR1	-2.813923831	8.493498362	-3.592769652	0.000350062	0.00228224	-0.229740193	down
TBC1D13	TBC1D13	TBC1D13	-0.574973357	10.21706189	-3.591365491	0.000351919	0.00229362	-0.234585236	down
FAM134B	FAM134B	FAM134B	-1.3000699	9.598849858	-3.590689767	0.000352816	0.002297684	-0.236916165	down
CNTNAP2	CNTNAP2	CNTNAP2	-3.246820172	8.764385328	-3.590649342	0.00035287	0.002297684	-0.237055601	down
WNT2	WNT2	WNT2	-3.084441176	3.072427778	-3.590642967	0.000352879	0.002297684	-0.237077588	down
NAT8L	NAT8L	NAT8L	-1.608403343	9.766392521	-3.590388545	0.000353217	0.002298906	-0.237955106	down
C16orf11	C16orf11	C16orf11	-1.448949713	0.532670442	-3.59033346	0.00035329	0.002298906	-0.238145087	down
FN3K	FN3K	FN3K	-1.261859383	9.706148219	-3.587068483	0.00035766	0.002324919	-0.249400692	down
KIF1A	KIF1A	KIF1A	-2.104507561	13.29594181	-3.586795933	0.000358028	0.002325943	-0.250339828	down
PEX5L	PEX5L	PEX5L	-3.165799799	6.639128632	-3.586723556	0.000358125	0.002325943	-0.250589208	down
IPPK	IPPK	IPPK	-0.579526098	8.428321581	-3.586551069	0.000358358	0.002326718	-0.251183506	down
HDGFRP3	HDGFRP3	HDGFRP3	-0.716868307	10.28611759	-3.584846802	0.000360663	0.002339645	-0.257054022	down
AKAP11	AKAP11	AKAP11	-1.21498957	11.1505042	-3.584671097	0.000360902	0.002340274	-0.257659103	down
OAT	OAT	OAT	-0.984506055	10.8980661	-3.584460992	0.000361187	0.002341385	-0.258382609	down
KCTD13	KCTD13	KCTD13	-0.964812253	9.16717963	-3.584026283	0.000361778	0.002344476	-0.259879424	down
HTT	HTT	HTT	-0.829747303	11.18292258	-3.583329554	0.000362727	0.002349145	-0.26227807	down
HPDL	HPDL	HPDL	-1.559931937	3.765558689	-3.581752188	0.000364885	0.002362086	-0.267706855	down
WASF1	WASF1	WASF1	-1.663164821	10.23902108	-3.581700645	0.000364956	0.002362086	-0.267884209	down
TOMM34	TOMM34	TOMM34	-0.772003687	9.510354915	-3.579025173	0.000368643	0.00238295	-0.277086929	down
GFM2	GFM2	GFM2	-0.560838608	8.916835969	-3.57818784	0.000369805	0.002388924	-0.279965709	down
PEG3	PEG3	PEG3	-2.567459512	10.40506724	-3.578020447	0.000370037	0.002388952	-0.280541134	down
PCDHA5	PCDHA5	PCDHA5	-2.736598666	4.772052778	-3.577689362	0.000370498	0.002390421	-0.281679187	down
LGALS8	LGALS8	LGALS8	-1.219996714	8.037672721	-3.574663858	0.00037473	0.002410812	-0.292074172	down
EPHA10	EPHA10	EPHA10	-3.156527747	6.112774644	-3.574507626	0.00037495	0.002410812	-0.292610722	down
HSP90AB1	HSP90AB1	HSP90AB1	-0.693089799	14.23546674	-3.570402459	0.000380768	0.002445924	-0.306701059	down
CPLX1	CPLX1	CPLX1	-2.911247231	8.782648148	-3.57001277	0.000381325	0.002448733	-0.308037795	down
LRFN1	LRFN1	LRFN1	-1.161249197	7.938941809	-3.56652228	0.000386345	0.002479421	-0.320004819	down
SNORD115-26	SNORD115-26	SNORD115-26	-2.883528852	2.487689103	-3.566393175	0.000386532	0.002479845	-0.320447237	down
LOC121952	LOC121952	LOC121952	-1.369218737	1.821213533	-3.565428202	0.000387932	0.002487269	-0.323753506	down
DMC1	DMC1	DMC1	-1.666294032	1.67699416	-3.564524599	0.000389246	0.002494141	-0.326848725	down
CDK5R1	CDK5R1	CDK5R1	-2.09528505	10.38707863	-3.563000585	0.000391473	0.002505282	-0.3320674	down
SEMA4C	SEMA4C	SEMA4C	-0.707611808	10.06476816	-3.561668527	0.000393429	0.002516232	-0.336626998	down
C11orf42	C11orf42	C11orf42	-1.387300258	1.261820798	-3.561396315	0.00039383	0.002517346	-0.337558569	down
KRT1	KRT1	KRT1	-1.526182626	0.789207621	-3.561383787	0.000393849	0.002517346	-0.337601443	down
ZFP28	ZFP28	ZFP28	-0.754834462	8.033501852	-3.561099672	0.000394268	0.002518979	-0.338573673	down
BPIL2	BPIL2	BPIL2	-1.029341578	0.378629915	-3.560877671	0.000394595	0.002518979	-0.339333301	down
PCDH1	PCDH1	PCDH1	-1.237175323	10.24293647	-3.560330941	0.000395403	0.002522567	-0.341203865	down
SORCS2	SORCS2	SORCS2	-1.967246155	8.48942557	-3.560046723	0.000395823	0.002524466	-0.342176173	down
AP4S1	AP4S1	AP4S1	-0.897999971	6.95733604	-3.557797716	0.000399166	0.002543413	-0.349867354	down
SYT4	SYT4	SYT4	-4.127858824	7.49484188	-3.557175407	0.000400095	0.002548544	-0.351994707	down
TMEM56	TMEM56	TMEM56	-2.122915954	7.73386453	-3.556476016	0.000401142	0.002554422	-0.354385135	down
HTR7P1	HTR7P1	HTR7P1	-1.370954419	5.865950214	-3.555351438	0.000402831	0.002564382	-0.358227852	down
SUGT1L1	SUGT1L1	SUGT1L1	-1.362302769	5.829840242	-3.554645031	0.000403896	0.002569564	-0.360641064	down
SMURF1	SMURF1	SMURF1	-0.635807188	9.472701353	-3.553996038	0.000404876	0.002575002	-0.362857733	down
IQSEC3	IQSEC3	IQSEC3	-3.680215323	6.975637037	-3.551663754	0.000408417	0.00259511	-0.370820548	down
11-Mar	11-Mar	11-Mar	-2.937351722	2.480869587	-3.551516181	0.000408642	0.002595736	-0.371324218	down
NUDT14	NUDT14	NUDT14	-1.511096786	7.608846011	-3.551300288	0.000408971	0.002596222	-0.372061031	down
TECPR2	TECPR2	TECPR2	-0.996580287	10.40299786	-3.550196204	0.00041066	0.002604524	-0.375828433	down
ZNF575	ZNF575	ZNF575	-1.059978092	5.69271161	-3.549876071	0.000411151	0.002606124	-0.376920593	down
PPM1J	PPM1J	PPM1J	-2.162284046	4.865556838	-3.549335383	0.000411981	0.002610483	-0.378764978	down
SLC12A1	SLC12A1	SLC12A1	-1.580831392	2.212268091	-3.549159812	0.000412251	0.002611387	-0.379363828	down
TSPYL2	TSPYL2	TSPYL2	-1.738930143	10.8487354	-3.548073428	0.000413924	0.002621181	-0.383068686	down
FBXL15	FBXL15	FBXL15	-1.268331406	7.970522293	-3.547796484	0.000414352	0.00262308	-0.384012966	down
ZDHHC8P1	ZDHHC8P1	ZDHHC8P1	-3.386923931	4.992239459	-3.545157052	0.000418449	0.002645754	-0.393008907	down
NHEDC2	NHEDC2	NHEDC2	-0.79196891	8.763511895	-3.543727993	0.000420683	0.002657424	-0.397876853	down
MYT1L	MYT1L	MYT1L	-4.524027374	7.164635043	-3.54308153	0.000421698	0.00266284	-0.400078345	down
HACE1	HACE1	HACE1	-0.751023529	8.664025641	-3.54263052	0.000422407	0.002665849	-0.401614002	down
DMXL2	DMXL2	DMXL2	-1.096595739	10.05985477	-3.540906076	0.000425128	0.002681374	-0.40748388	down
GPR26	GPR26	GPR26	-4.558682353	4.036086895	-3.53999972	0.000426564	0.002688783	-0.410567943	down
VWDE	VWDE	VWDE	-1.95119406	1.025483333	-3.539305866	0.000427667	0.002693255	-0.412928407	down
PRTN3	PRTN3	PRTN3	-2.255499656	1.273645157	-3.535872542	0.000433164	0.002725365	-0.424601886	down
YARS	YARS	YARS	-0.701950933	10.94914872	-3.534574127	0.00043526	0.002737714	-0.429013718	down
BASP1	BASP1	BASP1	-2.011824204	10.81126503	-3.533321197	0.000437292	0.00274965	-0.433269518	down
RELN	RELN	RELN	-3.646528336	6.756344088	-3.532823968	0.000438101	0.002752427	-0.434958042	down
CALHM3	CALHM3	CALHM3	-0.98712858	0.564462251	-3.530866865	0.000441298	0.002769746	-0.441601875	down
PRKCD	PRKCD	PRKCD	-1.613950631	8.345164744	-3.527919661	0.000446153	0.002794239	-0.451600136	down
DLK2	DLK2	DLK2	-2.215936714	4.742366311	-3.526778571	0.000448046	0.00280353	-0.45546907	down
MAP6	MAP6	MAP6	-1.07869274	10.04101026	-3.525972688	0.000449387	0.002810211	-0.458200741	down
LOC100287718	LOC100287718	LOC100287718	-1.744509326	0.453415954	-3.525782142	0.000449705	0.002811142	-0.458846536	down
FEM1B	FEM1B	FEM1B	-0.594638924	10.8821364	-3.525660288	0.000449908	0.002811142	-0.459259508	down
UBE4B	UBE4B	UBE4B	-0.750171478	10.07883162	-3.525637172	0.000449947	0.002811142	-0.459337846	down
GPR137C	GPR137C	GPR137C	-1.110572296	8.058757764	-3.524061303	0.000452584	0.002826759	-0.464677275	down
AGAP1	AGAP1	AGAP1	-1.149566313	9.107381481	-3.523160052	0.000454099	0.002835357	-0.467729897	down
SNRPN	SNRPN	SNRPN	-1.114687475	12.38431189	-3.522697001	0.000454879	0.002838775	-0.469298004	down
NBL1	NBL1	NBL1	-1.483040588	10.24704238	-3.522610418	0.000455025	0.002838775	-0.469591194	down
LOC389033	LOC389033	LOC389033	-2.158325681	1.230347009	-3.522589007	0.000455061	0.002838775	-0.469663693	down
ALDOA	ALDOA	ALDOA	-0.826302941	14.30488241	-3.522463256	0.000455273	0.002839236	-0.470089499	down
EVPL	EVPL	EVPL	-2.275515839	1.788611538	-3.522228287	0.00045567	0.002840847	-0.470885084	down
C22orf9	C22orf9	C22orf9	-1.047442769	11.29699765	-3.521257307	0.000457313	0.002849357	-0.474172204	down
PLA2G3	PLA2G3	PLA2G3	-1.498932654	0.621623504	-3.520160183	0.000459175	0.002860094	-0.477885318	down
SRRM4	SRRM4	SRRM4	-3.688020043	6.817207906	-3.519000783	0.000461151	0.002871531	-0.481807987	down
CHAC1	CHAC1	CHAC1	-2.203448336	5.254165741	-3.517514994	0.000463695	0.002886497	-0.486833121	down
AGPAT4	AGPAT4	AGPAT4	-1.103124175	9.940732835	-3.516432182	0.000465558	0.002896333	-0.490494047	down
C17orf104	C17orf104	C17orf104	-0.987258737	4.59259302	-3.516230844	0.000465905	0.002897614	-0.491174639	down
HSPC159	HSPC159	HSPC159	-0.975579283	8.342749288	-3.514169725	0.000469471	0.002918028	-0.498139775	down
GLRA4	GLRA4	GLRA4	-1.291387862	0.928230057	-3.51326393	0.000471047	0.002923101	-0.501199482	down
LOC645431	LOC645431	LOC645431	-1.228324577	4.371964174	-3.511413786	0.00047428	0.002939907	-0.507446761	down
STK25	STK25	STK25	-0.531931019	11.20901766	-3.510776832	0.000475398	0.00294417	-0.509596793	down
KRT79	KRT79	KRT79	-0.919687331	0.194523148	-3.509792719	0.00047713	0.002953887	-0.512917917	down
MTA3	MTA3	MTA3	-0.810446643	10.23230577	-3.50916772	0.000478233	0.002958159	-0.515026661	down
MGRN1	MGRN1	MGRN1	-0.589883372	11.05259808	-3.508746164	0.000478979	0.002961877	-0.516448782	down
CDK16	CDK16	CDK16	-0.674220488	11.02982165	-3.508599132	0.000479239	0.002962594	-0.516944758	down
ACYP1	ACYP1	ACYP1	-1.220741521	6.363273219	-3.50828061	0.000479803	0.002965189	-0.518019141	down
PITRM1	PITRM1	PITRM1	-0.833640746	10.22339687	-3.50815219	0.000480031	0.002965703	-0.518452281	down
HDAC11	HDAC11	HDAC11	-1.439241234	10.00252977	-3.50576222	0.000484286	0.002987497	-0.526510432	down
SPTBN2	SPTBN2	SPTBN2	-2.391172224	10.45267892	-3.504208239	0.000487072	0.003001975	-0.531747076	down
DHCR24	DHCR24	DHCR24	-1.833671306	10.94528903	-3.503050397	0.000489157	0.003013923	-0.535647342	down
PRSS16	PRSS16	PRSS16	-2.674594634	1.800335185	-3.502249785	0.000490604	0.00302193	-0.538343531	down
C5orf36	C5orf36	C5orf36	-1.026560789	4.995010897	-3.500807502	0.00049322	0.003035314	-0.543199147	down
SLIT2	SLIT2	SLIT2	-3.129500402	5.541329487	-3.500448744	0.000493873	0.003038421	-0.54440665	down
ANKRD37	ANKRD37	ANKRD37	-1.19787089	6.459840954	-3.500061197	0.000494579	0.003040942	-0.545710914	down
FAAH	FAAH	FAAH	-1.899465251	8.044503704	-3.497805485	0.000498708	0.003064493	-0.553299603	down
CTRB2	CTRB2	CTRB2	-1.272294491	0.683047436	-3.497329246	0.000499584	0.003068956	-0.554901168	down
C4orf45	C4orf45	C4orf45	-0.639713027	0.278783333	-3.496046389	0.00050195	0.003080583	-0.559214298	down
SLC4A3	SLC4A3	SLC4A3	-1.799671205	9.440586966	-3.495977878	0.000502077	0.003080583	-0.559444596	down
UNC5D	UNC5D	UNC5D	-3.307938178	5.218502635	-3.494604965	0.000504621	0.003095271	-0.564058726	down
DENND4B	DENND4B	DENND4B	-0.63572571	10.39346225	-3.492019099	0.000509447	0.00312114	-0.572744637	down
AES	AES	AES	-0.933136758	12.62366952	-3.491833622	0.000509794	0.003122095	-0.573367416	down
IRGQ	IRGQ	IRGQ	-0.734809871	9.992263818	-3.491773819	0.000509907	0.003122095	-0.573568211	down
MTMR7	MTMR7	MTMR7	-2.140834505	7.781613604	-3.489594303	0.000514011	0.003142811	-0.580883878	down
GRK6	GRK6	GRK6	-0.555897747	9.058001638	-3.48881129	0.000515493	0.003149722	-0.583511028	down
SAMD3	SAMD3	SAMD3	-1.829421865	1.773528205	-3.48722064	0.000518516	0.003164352	-0.588846198	down
GNB1	GNB1	GNB1	-0.635120072	13.27662358	-3.487146025	0.000518658	0.003164352	-0.589096406	down
PDE6B	PDE6B	PDE6B	-2.044693859	6.707829487	-3.486831188	0.000519258	0.003167074	-0.590152092	down
CTXN2	CTXN2	CTXN2	-1.591860631	4.547257407	-3.486147292	0.000520565	0.003172215	-0.592444966	down
XIRP1	XIRP1	XIRP1	-2.557459082	3.503096439	-3.484222615	0.000524258	0.003192826	-0.598895431	down
OTUB2	OTUB2	OTUB2	-1.111900129	5.667239387	-3.483842376	0.000524991	0.003195392	-0.600169379	down
ZNF536	ZNF536	ZNF536	-2.876969326	6.776381909	-3.482648837	0.000527296	0.00320651	-0.604167319	down
TMEM200A	TMEM200A	TMEM200A	-2.550397288	5.060447934	-3.482150553	0.000528262	0.003209591	-0.605836006	down
DEDD2	DEDD2	DEDD2	-1.393199727	8.067803348	-3.481687845	0.000529159	0.003212977	-0.607385347	down
TMEM63B	TMEM63B	TMEM63B	-0.692064376	10.05832486	-3.481621479	0.000529288	0.003212977	-0.607607552	down
KPNA6	KPNA6	KPNA6	-0.683531865	10.5342166	-3.480525964	0.00053142	0.003224966	-0.611274941	down
ZIM2	ZIM2	ZIM2	-2.564448852	3.125916453	-3.480125819	0.000532201	0.00322875	-0.612614201	down
TTBK1	TTBK1	TTBK1	-1.376782009	9.306804131	-3.479695612	0.000533042	0.003231939	-0.614053914	down
CASKIN1	CASKIN1	CASKIN1	-2.4509099	9.019946724	-3.479146237	0.000534117	0.003237503	-0.615892181	down
SLC25A23	SLC25A23	SLC25A23	-0.963614993	11.99444836	-3.478840933	0.000534715	0.003240173	-0.616913637	down
RDH13	RDH13	RDH13	-1.255625108	6.311018091	-3.478745705	0.000534902	0.003240349	-0.617232224	down
PIGZ	PIGZ	PIGZ	-1.211086241	7.498219729	-3.476500609	0.000539323	0.003264243	-0.624740799	down
FXYD7	FXYD7	FXYD7	-3.489527188	6.842126994	-3.473012348	0.000546261	0.003302285	-0.636397774	down
TBCC	TBCC	TBCC	-0.596107633	8.782198148	-3.472974047	0.000546337	0.003302285	-0.636525708	down
C12orf51	C12orf51	C12orf51	-1.293666844	10.87426731	-3.472719253	0.000546847	0.003302285	-0.637376718	down
PSD	PSD	PSD	-2.829150473	10.03324017	-3.472229491	0.000547829	0.003306948	-0.639012355	down
ARHGAP20	ARHGAP20	ARHGAP20	-1.822500531	7.033440242	-3.471780511	0.00054873	0.003311415	-0.640511595	down
ANKRD13D	ANKRD13D	ANKRD13D	-0.693776714	9.218524715	-3.47068536	0.000550935	0.003319798	-0.644167758	down
FAM131B	FAM131B	FAM131B	-1.467252152	10.68459836	-3.470608555	0.00055109	0.003319798	-0.644424131	down
SLC2A13	SLC2A13	SLC2A13	-1.85100439	9.132059402	-3.46666653	0.000559095	0.003364074	-0.657575086	down
PLSCR5	PLSCR5	PLSCR5	-0.50575891	0.118223362	-3.466235639	0.000559977	0.003368391	-0.659011701	down
[truncated: 1,270 more rows]
