# Supplementary material for: Development of prognostic indicator based on NAD+ metabolism related genes in glioma
Source: Front Surg. 2023 Jan 26;10:1071259. doi: 10.3389/fsurg.2023.1071259 (PMC9909700; doi:10.3389/fsurg.2023.1071259)
Supplement: Data sheet 3 [file Datasheet3.csv]

Table S3 Correlation of risk Score with KEGG pathway
gene	immune_cells	cor	p.value
Adrenergic signaling in cardiomyocytes	riskScore	0.631663829	1.48E-78
Aldosterone synthesis and secretion	riskScore	0.615782981	1.14E-73
Allograft rejection	riskScore	-0.646866053	1.66E-83
Antigen processing and presentation	riskScore	-0.650925329	7.09E-85
Apoptosis	riskScore	-0.614759172	2.29E-73
Asthma	riskScore	-0.647894926	7.51E-84
Autoimmune thyroid disease	riskScore	-0.637558804	1.93E-80
Complement and coagulation cascades	riskScore	-0.636473946	4.31E-80
Epstein-Barr virus infection	riskScore	-0.68398734	7.19E-97
GABAergic synapse	riskScore	0.611548816	2.05E-72
Glutamatergic synapse	riskScore	0.637568281	1.91E-80
GnRH secretion	riskScore	0.630389561	3.75E-78
Graft-versus-host disease	riskScore	-0.636910182	3.12E-80
Hematopoietic cell lineage	riskScore	-0.615670441	1.23E-73
Human T-cell leukemia virus 1 infection	riskScore	-0.66722542	1.35E-90
Inflammatory bowel disease	riskScore	-0.62275192	8.84E-76
Influenza A	riskScore	-0.62492137	1.90E-76
Insulin secretion	riskScore	0.628318257	1.67E-77
Intestinal immune network for IgA production	riskScore	-0.63720801	2.50E-80
Leishmaniasis	riskScore	-0.623008191	7.38E-76
Lysosome	riskScore	-0.604679022	2.03E-70
Measles	riskScore	-0.603781902	3.68E-70
Morphine addiction	riskScore	0.612729722	9.18E-73
Neuroactive ligand-receptor interaction	riskScore	0.608198192	1.95E-71
Nicotine addiction	riskScore	0.674709253	2.40E-93
Olfactory transduction	riskScore	0.634781581	1.51E-79
Pancreatic cancer	riskScore	-0.609518731	8.06E-72
Pertussis	riskScore	-0.621982163	1.52E-75
Phagosome	riskScore	-0.634428656	1.96E-79
Primary immunodeficiency	riskScore	-0.605137678	1.50E-70
Rheumatoid arthritis	riskScore	-0.600910367	2.42E-69
Spinocerebellar ataxia	riskScore	0.60248395	8.63E-70
Staphylococcus aureus infection	riskScore	-0.64510431	6.44E-83
Systemic lupus erythematosus	riskScore	-0.661236434	1.88E-88
Taste transduction	riskScore	0.653601182	8.63E-86
Toxoplasmosis	riskScore	-0.640048869	2.99E-81
Transcriptional misregulation in cancer	riskScore	-0.628679527	1.29E-77
Tuberculosis	riskScore	-0.606169097	7.57E-71
Viral carcinogenesis	riskScore	-0.652451173	2.14E-85
Viral myocarditis	riskScore	-0.63819268	1.20E-80
